# Supplementary material for: {5,5′-Dihydr­oxy-2,2′-[o-phenyl­enebis­(nitrilo­methyl­idyne)]diphenolato}nickel(II) dihydrate
Source: Acta Crystallogr Sect E Struct Rep Online. 2008 Aug 16;64(Pt 9):m1181–2. doi: 10.1107/S1600536808026093 (PMC2960688; doi:10.1107/S1600536808026093)
Supplement: Supplementary file 1 [file e-64-m1181-sup1.cif]

##############################################################################
###                                                                        ###
###        Electronic paper (Acta Crystallographica Section E)             ###
###                                                                        ###
##############################################################################
#                                                                            #
# This CIF contains the data in a paper accepted for publication in Acta     #
# Crystallographica Section E. It conforms to the requirements of Notes      #
# for Authors for Section E, and has been peer reviewed under the auspices   #
# of the IUCr Commission on Journals.                                        #
#                                                                            #
# Full details of the Crystallographic Information File format               #
# are given in the paper "The Crystallographic Information File (CIF):       #
# a New Standard Archive File for Crystallography" by S. R. Hall, F. H.      #
# Allen and I. D. Brown [Acta Cryst. (1991), A47, 655-685].                  #
#                                                                            #
# The current version of the core CIF dictionary is obtainable from          #
# ftp://ftp.iucr.org/pub/cif_core.dic. The current version number is 2.4.    #
#                                                                            #
# Software is freely available for graphical display of the structure(s) in  #
# this CIF.  For information consult the CIF home page http://www.iucr.org/  #
# cif/home.html                                                              #
#                                                                            #
# This file may be used for bona fide research purposes within the           #
# scientific community so long as proper attribution is given to the journal # 
# article from which it was obtained.                                        #
#                                                                            #
##############################################################################
                                             
data_global
_audit_creation_method     'form.cif (version 2.0)'
_journal_data_validation_number     ?
_journal_date_recd_electronic     2008-08-08
_journal_date_accepted     2008-08-13
_journal_name_full     'Acta Crystallographica, Section E'
_journal_year     2008
_journal_volume     64
_journal_issue      9
_journal_page_first     m1181
_journal_page_last     m1182
_journal_paper_category     QM
_journal_coeditor_code     PK2114
_publ_contact_author_name     'Prof. Fun Hoong Kun'
_publ_contact_author_address
;
      X-ray Crystallography Unit
      School of Physics
      Universiti Sains Malaysia
      11800 USM, Penang
      MALAYSIA
;
_publ_contact_author_email     hkfun@usm.my
_publ_contact_author_fax     '6 04 6579150'
_publ_contact_author_phone     '6 04 6533652'
_publ_section_title
;\
{5,5'-Dihydroxy-2,2'-[<i>o</i>-phenylenebis(nitrilomethylidyne)]\
diphenolato}nickel(II) dihydrate
;
loop_
    _publ_author_name
    _publ_author_footnote
    _publ_author_address
    'Hoong-Kun Fun' ?
;
      X-ray Crystallography Unit
      School of Physics
      Universiti Sains Malaysia
      11800 USM, Penang
      Malaysia
;
    'Reza Kia'
;
Additional correspondance author, e-mail: zsrkk@yahoo.com.
;
;
      X-ray Crystallography Unit
      School of Physics
      Universiti Sains Malaysia
      11800 USM, Penang
      Malaysia
;
    'Valiollah Mirkhani'
;
Additional correspondance author, e-mail: mirkhani@sci.ui.ac.ir.
;
;
      Chemistry Department
      Isfahan University
      Isfahan, 81746-73441
      Iran
;
    'Hasan Zargoshi' ?
;
      Chemistry Department
      Isfahan University
      Isfahan, 81746-73441
      Iran
;
data_I
_audit_creation_method     SHELXL-97
_chemical_name_systematic
;
{5,5'-Dihydroxy-2,2'-[o-phenylenebis(nitrilomethylidyne)]diphenolato}nickel(II)
dihydrate
;
_chemical_name_common
;
;
_chemical_formula_moiety     'C20 H14 N2 Ni O4, 2(H2 O)'
_chemical_formula_sum     'C20 H18 N2 Ni O6'
_chemical_formula_iupac     '[Ni (C20 H14 N2 O4)], 2H2 O'
_chemical_formula_weight     441.07
_chemical_melting_point     ?
_symmetry_cell_setting     'Monoclinic'
_symmetry_space_group_name_H-M     'C 2/c'
_symmetry_space_group_name_Hall     '-C 2yc'
loop_
    _symmetry_equiv_pos_as_xyz
    'x, y, z'
    '-x, y, -z+1/2'
    'x+1/2, y+1/2, z'
    '-x+1/2, y+1/2, -z+1/2'
    '-x, -y, -z'
    'x, -y, z-1/2'
    '-x+1/2, -y+1/2, -z'
    'x+1/2, -y+1/2, z-1/2'
_cell_length_a     10.9049(2)
_cell_length_b     17.6602(3)
_cell_length_c     9.0375(3)
_cell_angle_alpha     90.00
_cell_angle_beta     101.1500(10)
_cell_angle_gamma     90.00
_cell_volume     1707.61(7)
_cell_formula_units_Z     4
_cell_measurement_reflns_used     3113
_cell_measurement_theta_min     2.31
_cell_measurement_theta_max     29.09
_cell_measurement_temperature     100.00(10)
_exptl_crystal_description     'block'
_exptl_crystal_colour     'red'
_exptl_crystal_size_max     0.35
_exptl_crystal_size_mid     0.12
_exptl_crystal_size_min     0.11
_exptl_crystal_density_diffrn     1.716
_exptl_crystal_density_meas     ?
_exptl_crystal_density_method     'not measured'
_exptl_crystal_F_000     912
_exptl_absorpt_coefficient_mu     1.182
_exptl_absorpt_correction_type     'multi-scan'
_exptl_absorpt_process_details     '(<i>SADABS</i>; Bruker, 2005)'
_exptl_absorpt_correction_T_min     0.683
_exptl_absorpt_correction_T_max     0.881
_exptl_special_details
;
The low-temperature data was collected with the Oxford Cryosystem Cobra
low-temperature attachment
;
_diffrn_ambient_temperature     100.00(10)
_diffrn_radiation_type     MoK\a
_diffrn_radiation_wavelength     0.71073
_diffrn_radiation_source     'fine-focus sealed tube'
_diffrn_radiation_monochromator     graphite
_diffrn_measurement_device_type     'Bruker SMART APEXII CCD area-detector'
_diffrn_measurement_method     '\f and \w'
_diffrn_detector_area_resol_mean     ?
_diffrn_reflns_number     14574
_diffrn_reflns_av_R_equivalents     0.0456
_diffrn_reflns_av_sigmaI/netI     0.0632
_diffrn_reflns_theta_min     2.23
_diffrn_reflns_theta_max     34.30
_diffrn_reflns_theta_full     34.30
_diffrn_measured_fraction_theta_max     0.995
_diffrn_measured_fraction_theta_full     0.995
_diffrn_reflns_limit_h_min     -17
_diffrn_reflns_limit_h_max     17
_diffrn_reflns_limit_k_min     -23
_diffrn_reflns_limit_k_max     27
_diffrn_reflns_limit_l_min     -14
_diffrn_reflns_limit_l_max     14
_diffrn_standards_number     0
_diffrn_standards_interval_count     .
_diffrn_standards_interval_time     .
_diffrn_standards_decay_%     ?
_refine_special_details
;
 Refinement of F^2^ against ALL reflections.  The weighted R-factor wR and
 goodness of fit S are based on F^2^, conventional R-factors R are based
 on F, with F set to zero for negative F^2^. The threshold expression of
 F^2^ > 2sigma(F^2^) is used only for calculating R-factors(gt) etc. and is
 not relevant to the choice of reflections for refinement.  R-factors based
 on F^2^ are statistically about twice as large as those based on F, and R-
 factors based on ALL data will be even larger.
;
_reflns_number_total     3566
_reflns_number_gt     2388
_reflns_threshold_expression     I>2\s(I)
_refine_ls_structure_factor_coef     Fsqd
_refine_ls_matrix_type     full
_refine_ls_R_factor_all     0.0796
_refine_ls_R_factor_gt     0.0484
_refine_ls_wR_factor_gt     0.1094
_refine_ls_wR_factor_ref     0.1205
_refine_ls_goodness_of_fit_ref     1.124
_refine_ls_restrained_S_all     1.124
_refine_ls_number_reflns     3566
_refine_ls_number_parameters     136
_refine_ls_number_restraints     0
_refine_ls_hydrogen_treatment     mixed
_refine_ls_weighting_scheme     calc
_refine_ls_weighting_details
                 'calc w=1/[\s^2^(Fo^2^)+(0.0492P)^2^] where P=(Fo^2^+2Fc^2^)/3'
_atom_sites_solution_hydrogens     geom
_atom_sites_solution_primary     direct
_atom_sites_solution_secondary     difmap
_refine_ls_shift/su_max     0.000
_refine_ls_shift/su_mean     0.000
_refine_diff_density_max     0.609
_refine_diff_density_min     -0.735
_refine_ls_extinction_method     none
_refine_ls_extinction_coef     ?
loop_
    _atom_type_symbol
    _atom_type_description
    _atom_type_scat_dispersion_real
    _atom_type_scat_dispersion_imag
    _atom_type_scat_source
    'C' 'C' 0.0033 0.0016
                         'International Tables Vol C Tables 4.2.6.8 and 6.1.1.4'
    'H' 'H' 0.0000 0.0000
                         'International Tables Vol C Tables 4.2.6.8 and 6.1.1.4'
    'N' 'N' 0.0061 0.0033
                         'International Tables Vol C Tables 4.2.6.8 and 6.1.1.4'
    'O' 'O' 0.0106 0.0060
                         'International Tables Vol C Tables 4.2.6.8 and 6.1.1.4'
    'Ni' 'Ni' 0.3393 1.1124
                         'International Tables Vol C Tables 4.2.6.8 and 6.1.1.4'
_computing_data_collection     'APEX2 (Bruker, 2005)'
_computing_cell_refinement     'APEX2 (Bruker, 2005)'
_computing_data_reduction     'SAINT (Bruker, 2005)'
_computing_structure_solution     'SHELXTL (Sheldrick, 2008)'
_computing_structure_refinement     'SHELXTL (Sheldrick, 2008)'
_computing_molecular_graphics     'SHELXTL (Sheldrick, 2008)'
_computing_publication_material
                             'SHELXTL (Sheldrick, 2008) and PLATON (Spek, 2003)'
loop_
    _atom_site_type_symbol
    _atom_site_label
    _atom_site_fract_x
    _atom_site_fract_y
    _atom_site_fract_z
    _atom_site_U_iso_or_equiv
    _atom_site_adp_type
    _atom_site_calc_flag
    _atom_site_refinement_flags
    _atom_site_occupancy
    _atom_site_disorder_assembly
    _atom_site_disorder_group
    Ni Ni1 0.0000 0.246535(17) 0.7500 0.01493(11) Uani d S 1 . .
    O O1 0.04391(12) 0.32501(7) 0.88434(14) 0.0174(3) Uani d . 1 . .
    O O2 0.18665(13) 0.44913(8) 1.35074(15) 0.0215(3) Uani d . 1 . .
    N N1 0.06039(14) 0.17016(8) 0.88409(17) 0.0152(3) Uani d . 1 . .
    C C1 0.09715(16) 0.32009(10) 1.0287(2) 0.0159(4) Uani d . 1 . .
    C C2 0.11546(17) 0.38691(10) 1.1132(2) 0.0175(4) Uani d . 1 . .
    H H2A 0.0908 0.4329 1.0668 0.021 Uiso calc R 1 . .
    C C3 0.16965(17) 0.38546(10) 1.2647(2) 0.0161(4) Uani d . 1 . .
    C C4 0.21006(17) 0.31684(11) 1.3364(2) 0.0200(4) Uani d . 1 . .
    H H4A 0.2474 0.3160 1.4380 0.024 Uiso calc R 1 . .
    C C5 0.1937(2) 0.25113(10) 1.2545(2) 0.0192(4) Uani d . 1 . .
    H H5A 0.2218 0.2058 1.3015 0.023 Uiso calc R 1 . .
    C C6 0.13518(18) 0.25029(10) 1.1002(2) 0.0160(3) Uani d . 1 . .
    C C7 0.11768(17) 0.17979(10) 1.0251(2) 0.0172(4) Uani d . 1 . .
    H H7A 0.1490 0.1369 1.0793 0.021 Uiso calc R 1 . .
    C C8 0.03852(17) 0.09645(10) 0.8211(2) 0.0181(4) Uani d . 1 . .
    C C9 0.08370(18) 0.02822(10) 0.8878(2) 0.0206(4) Uani d . 1 . .
    H H9A 0.1404 0.0281 0.9790 0.025 Uiso calc R 1 . .
    C C10 0.04344(18) -0.03919(11) 0.8171(2) 0.0232(4) Uani d . 1 . .
    H H10A 0.0748 -0.0849 0.8598 0.028 Uiso calc R 1 . .
    O O1W 0.15531(13) 0.42836(7) 0.67062(15) 0.0240(3) Uani d . 1 . .
    H H1W1 0.0971 0.3950 0.6774 0.036 Uiso d R 1 . .
    H H2W1 0.1630 0.4380 0.5829 0.036 Uiso d R 1 . .
    H H1O2 0.170(2) 0.4836(15) 1.304(3) 0.047(9) Uiso d . 1 . .
loop_
    _atom_site_aniso_label
    _atom_site_aniso_U_11
    _atom_site_aniso_U_22
    _atom_site_aniso_U_33
    _atom_site_aniso_U_12
    _atom_site_aniso_U_13
    _atom_site_aniso_U_23
    Ni1 0.01935(18) 0.01096(18) 0.01281(16) 0.000 -0.00102(12) 0.000
    O1 0.0240(7) 0.0128(6) 0.0126(6) 0.0004(5) -0.0033(5) -0.0004(5)
    O2 0.0320(8) 0.0146(7) 0.0156(6) -0.0001(6) -0.0007(6) -0.0040(6)
    N1 0.0177(7) 0.0109(7) 0.0161(7) -0.0006(6) 0.0012(6) -0.0003(6)
    C1 0.0189(8) 0.0149(9) 0.0129(8) 0.0002(7) 0.0002(7) 0.0020(7)
    C2 0.0201(9) 0.0156(9) 0.0148(8) -0.0007(7) -0.0012(7) 0.0009(7)
    C3 0.0192(9) 0.0142(9) 0.0145(8) -0.0009(7) 0.0020(7) -0.0020(7)
    C4 0.0260(10) 0.0209(10) 0.0111(8) 0.0015(8) -0.0011(7) 0.0013(7)
    C5 0.0256(10) 0.0168(9) 0.0139(8) 0.0010(7) 0.0006(7) 0.0047(7)
    C6 0.0189(8) 0.0154(9) 0.0126(7) -0.0004(7) 0.0004(6) 0.0010(7)
    C7 0.0215(9) 0.0132(9) 0.0158(8) 0.0007(7) 0.0009(7) 0.0040(7)
    C8 0.0192(9) 0.0151(9) 0.0188(9) 0.0006(7) 0.0011(7) 0.0016(7)
    C9 0.0224(9) 0.0173(9) 0.0207(9) 0.0005(8) 0.0007(7) 0.0022(8)
    C10 0.0293(11) 0.0153(9) 0.0252(10) 0.0014(8) 0.0055(8) 0.0039(8)
    O1W 0.0312(8) 0.0175(7) 0.0232(7) -0.0055(6) 0.0050(6) 0.0009(6)
_geom_special_details
;
 All esds (except the esd in the dihedral angle between two l.s. planes)
 are estimated using the full covariance matrix.  The cell esds are taken
 into account individually in the estimation of esds in distances, angles
 and torsion angles; correlations between esds in cell parameters are only
 used when they are defined by crystal symmetry.  An approximate (isotropic)
 treatment of cell esds is used for estimating esds involving l.s. planes.
;
loop_
    _geom_bond_atom_site_label_1
    _geom_bond_atom_site_label_2
    _geom_bond_site_symmetry_2
    _geom_bond_distance
    _geom_bond_publ_flag
    Ni1 O1 . 1.8436(12) ?
    Ni1 O1 2_556 1.8436(12) ?
    Ni1 N1 2_556 1.8474(15) ?
    Ni1 N1 . 1.8474(15) ?
    O1 C1 . 1.324(2) ?
    O2 C3 . 1.359(2) ?
    O2 H1O2 . 0.74(3) ?
    N1 C7 . 1.317(2) ?
    N1 C8 . 1.422(2) ?
    C1 C2 . 1.399(2) ?
    C1 C6 . 1.416(2) ?
    C2 C3 . 1.383(2) ?
    C2 H2A . 0.9300 ?
    C3 C4 . 1.404(3) ?
    C4 C5 . 1.369(3) ?
    C4 H4A . 0.9300 ?
    C5 C6 . 1.417(3) ?
    C5 H5A . 0.9300 ?
    C6 C7 . 1.414(2) ?
    C7 H7A . 0.9300 ?
    C8 C8 2_556 1.392(4) ?
    C8 C9 . 1.394(2) ?
    C9 C10 . 1.382(3) ?
    C9 H9A . 0.9300 ?
    C10 C10 2_556 1.387(4) ?
    C10 H10A . 0.9300 ?
    O1W H1W1 . 0.8771 ?
    O1W H2W1 . 0.8309 ?
loop_
    _geom_contact_atom_site_label_1
    _geom_contact_atom_site_label_2
    _geom_contact_distance
    _geom_contact_site_symmetry_1
    _geom_contact_site_symmetry_2
    _geom_contact_publ_flag
    Cg1 Cg4 3.7364(11) . 7_557 y
    Cg2 Cg2 3.7380(9) . 7_557 y
    Cg2 Cg3 3.7381(9) . 8_555 y
    Cg3 Cg4 3.5766(10) . 8_454 y
    Cg4 Cg4 3.7750(11) . 2_557 y
    Ni1 O1W 3.7635(13) . 2_556 y
    O1 O1 2.4319(18) . 2_556 y
    N1 N1 2.525(2) . 2_556 y
loop_
    _geom_angle_atom_site_label_1
    _geom_angle_atom_site_label_2
    _geom_angle_atom_site_label_3
    _geom_angle_site_symmetry_1
    _geom_angle_site_symmetry_3
    _geom_angle
    _geom_angle_publ_flag
    O1 Ni1 O1 . 2_556 82.53(8) ?
    O1 Ni1 N1 . 2_556 174.29(5) ?
    O1 Ni1 N1 2_556 2_556 95.89(7) ?
    O1 Ni1 N1 . . 95.89(7) ?
    O1 Ni1 N1 2_556 . 174.29(6) ?
    N1 Ni1 N1 2_556 . 86.21(9) ?
    C1 O1 Ni1 . . 127.44(11) ?
    C3 O2 H1O2 . . 111(2) ?
    C7 N1 C8 . . 121.12(15) ?
    C7 N1 Ni1 . . 125.63(13) ?
    C8 N1 Ni1 . . 113.24(12) ?
    O1 C1 C2 . . 118.13(16) ?
    O1 C1 C6 . . 122.74(16) ?
    C2 C1 C6 . . 119.12(17) ?
    C3 C2 C1 . . 120.89(17) ?
    C3 C2 H2A . . 119.6 ?
    C1 C2 H2A . . 119.6 ?
    O2 C3 C2 . . 122.42(17) ?
    O2 C3 C4 . . 117.00(16) ?
    C2 C3 C4 . . 120.59(17) ?
    C5 C4 C3 . . 119.06(17) ?
    C5 C4 H4A . . 120.5 ?
    C3 C4 H4A . . 120.5 ?
    C4 C5 C6 . . 121.82(17) ?
    C4 C5 H5A . . 119.1 ?
    C6 C5 H5A . . 119.1 ?
    C7 C6 C1 . . 123.15(17) ?
    C7 C6 C5 . . 118.38(16) ?
    C1 C6 C5 . . 118.47(16) ?
    N1 C7 C6 . . 124.97(17) ?
    N1 C7 H7A . . 117.5 ?
    C6 C7 H7A . . 117.5 ?
    C8 C8 C9 2_556 . 119.92(11) ?
    C8 C8 N1 2_556 . 113.20(9) ?
    C9 C8 N1 . . 126.87(17) ?
    C10 C9 C8 . . 119.37(18) ?
    C10 C9 H9A . . 120.3 ?
    C8 C9 H9A . . 120.3 ?
    C9 C10 C10 . 2_556 120.43(11) ?
    C9 C10 H10A . . 119.8 ?
    C10 C10 H10A 2_556 . 119.8 ?
    H1W1 O1W H2W1 . . 114.3 ?
loop_
    _geom_torsion_atom_site_label_1
    _geom_torsion_atom_site_label_2
    _geom_torsion_atom_site_label_3
    _geom_torsion_atom_site_label_4
    _geom_torsion_site_symmetry_1
    _geom_torsion_site_symmetry_2
    _geom_torsion_site_symmetry_3
    _geom_torsion_site_symmetry_4
    _geom_torsion
    _geom_torsion_publ_flag
    O1 Ni1 O1 C1 2_556 . . . -176.47(18) ?
    N1 Ni1 N1 C7 2_556 . . . -176.59(19) ?
    O1 Ni1 N1 C8 . . . . 177.60(12) ?
    N1 Ni1 N1 C8 2_556 . . . 2.93(9) ?
    Ni1 O1 C1 C2 . . . . -176.01(12) ?
    Ni1 O1 C1 C6 . . . . 3.6(3) ?
    O1 C1 C2 C3 . . . . 179.49(17) ?
    C6 C1 C2 C3 . . . . -0.1(3) ?
    C1 C2 C3 O2 . . . . -178.73(16) ?
    C1 C2 C3 C4 . . . . 1.4(3) ?
    O2 C3 C4 C5 . . . . 179.35(17) ?
    C2 C3 C4 C5 . . . . -0.8(3) ?
    C3 C4 C5 C6 . . . . -1.1(3) ?
    O1 C1 C6 C7 . . . . -1.2(3) ?
    C2 C1 C6 C7 . . . . 178.37(17) ?
    O1 C1 C6 C5 . . . . 178.70(17) ?
    C2 C1 C6 C5 . . . . -1.7(3) ?
    C4 C5 C6 C7 . . . . -177.71(18) ?
    C4 C5 C6 C1 . . . . 2.4(3) ?
    C8 N1 C7 C6 . . . . -175.09(17) ?
    Ni1 N1 C7 C6 . . . . 4.4(3) ?
    C1 C6 C7 N1 . . . . -3.0(3) ?
    C5 C6 C7 N1 . . . . 177.10(18) ?
    C7 N1 C8 C8 . . . 2_556 171.2(2) ?
    Ni1 N1 C8 C8 . . . 2_556 -8.3(3) ?
    C7 N1 C8 C9 . . . . -7.6(3) ?
    Ni1 N1 C8 C9 . . . . 172.86(16) ?
    C8 C8 C9 C10 2_556 . . . -5.1(3) ?
    N1 C8 C9 C10 . . . . 173.65(18) ?
    C8 C9 C10 C10 . . . 2_556 -1.6(3) ?
loop_
    _geom_hbond_atom_site_label_D
    _geom_hbond_atom_site_label_H
    _geom_hbond_atom_site_label_A
    _geom_hbond_site_symmetry_A
    _geom_hbond_distance_DH
    _geom_hbond_distance_HA
    _geom_hbond_distance_DA
    _geom_hbond_angle_DHA
    _geom_hbond_publ_flag
    O1W H1W1 O1 . 0.8800 2.4000 3.0733(18) 133.00 y
    O1W H1W1 O1 2_556 0.8800 1.9700 2.8072(19) 160.00 y
    O1W H2W1 O2 1_554 0.8300 2.1700 2.9985(19) 173.00 y
    C9 H9A O2 4_547 0.9300 2.6000 3.394(2) 144.00 y
