# Supplementary material for: {5,5′-Dihydr­oxy-2,2′-[o-phenyl­enebis­(nitrilo­methyl­idyne)]diphenolato}nickel(II) dihydrate
Source: Acta Crystallogr Sect E Struct Rep Online. 2008 Aug 16;64(Pt 9):m1181–2. doi: 10.1107/S1600536808026093 (PMC2960688; doi:10.1107/S1600536808026093)
Supplement: Supplementary file 2 [file e-64-m1181-Isup2.hkl]

# 
# h,k,l, Fc-squared, Fo-squared, sigma(Fo-squared) and status flag 
# 
data_I
_shelx_title ' ni0h2m in C2/c (100K)' 
_shelx_refln_list_code          4 
_shelx_F_calc_maximum      389.60 
_exptl_crystal_F_000       912.00 
_reflns_d_resolution_high  0.6305 
 
loop_ 
 _symmetry_equiv_pos_as_xyz 
 'x, y, z' 
 '-x, y, -z+1/2' 
 'x+1/2, y+1/2, z' 
 '-x+1/2, y+1/2, -z+1/2' 
 '-x, -y, -z' 
 'x, -y, z-1/2' 
 '-x+1/2, -y+1/2, -z' 
 'x+1/2, -y+1/2, z-1/2' 
 
_cell_length_a    10.9049 
_cell_length_b    17.6602 
_cell_length_c     9.0375 
_cell_angle_alpha  90.000 
_cell_angle_beta  101.150 
_cell_angle_gamma  90.000 
 
_shelx_F_squared_multiplier     1.000 
 
loop_ 
 _refln_index_h 
 _refln_index_k 
 _refln_index_l 
 _refln_F_squared_calc 
 _refln_F_squared_meas 
 _refln_F_squared_sigma 
 _refln_observed_status 
   2   0   0    17964.24    18117.25    455.53 o 
   4   0   0      355.32      396.68     27.22 o 
   6   0   0     7126.63     7533.52    132.14 o 
   8   0   0       22.50        1.00     15.70 o 
  10   0   0      877.09     1015.74     66.42 o 
  12   0   0       19.56       54.34     30.98 o 
  14   0   0       28.23       -7.49     44.97 o 
  16   0   0      258.35      167.19     68.95 o 
   1   1   0      100.46      105.65      8.64 o 
   3   1   0    31027.22    33563.46    380.44 o 
   5   1   0     2696.52     2812.61     34.21 o 
   7   1   0      801.48      835.04     21.58 o 
   9   1   0        3.46       18.50     13.30 o 
  11   1   0      310.52      307.74     32.12 o 
  13   1   0        0.70        0.98     20.73 o 
  15   1   0       23.57        2.35     35.95 o 
   0   2   0    18701.53    18084.15    314.88 o 
   2   2   0     6517.51     6884.29     62.50 o 
   4   2   0     8527.26     8218.41     78.87 o 
   6   2   0     1679.14     1562.89     26.20 o 
   8   2   0     5046.29     5128.92     83.48 o 
  10   2   0     2386.94     2509.22     68.82 o 
  12   2   0       42.70       43.64     20.83 o 
  14   2   0      785.66      777.45     62.14 o 
  16   2   0      585.63      399.29     90.71 o 
   1   3   0     4562.17     4910.98     44.67 o 
   3   3   0      621.24      620.84     12.50 o 
   5   3   0      194.49      162.62     11.75 o 
   7   3   0      812.34      886.89     25.69 o 
   9   3   0       32.62       29.30     13.36 o 
  11   3   0        1.37        5.50     19.25 o 
  13   3   0       12.73       18.15     24.56 o 
  15   3   0      264.64      262.81     45.71 o 
   0   4   0     4910.43     4584.33     60.90 o 
   2   4   0     2118.36     2115.06     25.00 o 
   4   4   0     8158.18     7767.91     67.12 o 
   6   4   0     4902.92     4859.78     57.69 o 
   8   4   0     2239.89     2262.58     50.23 o 
  10   4   0     2741.81     2837.45     72.26 o 
  12   4   0      838.30     1000.17     79.25 o 
  14   4   0     1357.28     1353.14    135.84 o 
  16   4   0      398.35      306.82     68.11 o 
   1   5   0     1993.05     2060.42     26.10 o 
   3   5   0     5690.15     5959.76     51.47 o 
   5   5   0     1143.09     1128.22     23.12 o 
   7   5   0     1261.03     1395.00     38.63 o 
   9   5   0        1.10       -7.62     15.44 o 
  11   5   0      215.71      133.55     35.21 o 
  13   5   0      151.35      135.78     60.59 o 
  15   5   0       42.39       84.43     46.44 o 
   0   6   0     7306.36     7601.32     91.03 o 
   2   6   0       30.00       11.02      4.67 o 
   4   6   0     1752.75     1594.96     24.02 o 
   6   6   0    20424.97    21241.95    201.98 o 
   8   6   0     3616.14     3733.25     99.17 o 
  10   6   0      894.50      824.88     57.25 o 
  12   6   0     1014.77     1060.63     84.88 o 
  14   6   0      337.66      404.99    108.18 o 
  16   6   0      242.36      178.01     61.88 o 
   1   7   0      208.75      218.09     10.56 o 
   3   7   0     5488.46     5723.58     57.49 o 
   5   7   0        1.46        7.49      5.72 o 
   7   7   0       37.70       58.29     12.90 o 
   9   7   0      291.02      220.20     39.39 o 
  11   7   0        9.99       10.31     23.78 o 
  13   7   0       49.25        4.97     34.45 o 
  15   7   0        8.69       27.60     57.92 o 
   0   8   0      721.70      991.45     27.23 o 
   2   8   0     2830.88     2751.06     41.45 o 
   4   8   0     2891.57     2553.26     35.01 o 
   6   8   0     5647.28     5796.61     99.30 o 
   8   8   0     4645.62     4822.69     91.61 o 
  10   8   0     1565.81     1822.98     83.25 o 
  12   8   0     1074.24     1158.86     91.45 o 
  14   8   0      452.06      624.08    183.77 o 
  16   8   0      452.26      474.95    109.85 o 
   1   9   0      594.66      634.43     19.55 o 
   3   9   0       30.61       44.74      9.38 o 
   5   9   0     3217.05     3301.48     46.51 o 
   7   9   0        1.32        3.18     14.30 o 
   9   9   0        5.64       14.60     21.29 o 
  11   9   0       46.95       31.10     28.18 o 
  13   9   0        9.28       22.01     37.76 o 
  15   9   0        8.36       53.19     65.02 o 
   0  10   0    11350.91    11247.42    157.26 o 
   2  10   0     2033.17     1850.28     33.98 o 
   4  10   0     3065.04     2950.02     47.44 o 
   6  10   0     5444.40     5198.69    105.58 o 
   8  10   0      453.80      449.63     45.63 o 
  10  10   0      860.76      923.69     66.07 o 
  12  10   0      549.48      536.17     69.63 o 
  14  10   0      814.87      912.01    122.57 o 
   1  11   0      862.34      871.25     23.15 o 
   3  11   0     1086.41     1098.74     28.93 o 
   5  11   0       58.34       35.32     13.42 o 
   7  11   0        2.48       -7.10     17.73 o 
   9  11   0      181.40      197.50     36.75 o 
  11  11   0       23.80       15.94     32.86 o 
  13  11   0      149.80      106.22     56.11 o 
  15  11   0       23.91      -11.23     62.32 o 
   0  12   0    13353.44    13075.86    174.52 o 
   2  12   0     6708.63     6673.46     81.54 o 
   4  12   0     2196.39     2151.56     64.78 o 
   6  12   0     1524.47     1529.34     90.95 o 
   8  12   0     1345.26     1405.06     81.70 o 
  10  12   0      249.39      240.77     49.03 o 
  12  12   0       39.66       89.18     41.19 o 
  14  12   0      603.21     1229.76    199.37 o 
   1  13   0      240.27      251.25     17.50 o 
   3  13   0       13.93       15.85     11.66 o 
   5  13   0      578.89      551.81     36.70 o 
   7  13   0        3.02       36.76     22.72 o 
   9  13   0      334.99      333.69     53.12 o 
  11  13   0      332.44      227.24     52.12 o 
  13  13   0        2.56       25.49     52.90 o 
  15  13   0        7.35      -35.25     69.08 o 
   0  14   0    34014.54    34750.24    386.83 o 
   2  14   0     6849.66     6980.04     98.65 o 
   4  14   0     1122.30     1260.46     51.69 o 
   6  14   0      307.53      274.86     33.83 o 
   8  14   0      285.36      279.42     61.55 o 
  10  14   0     1122.00     1208.43     95.40 o 
  12  14   0       33.12       56.52     53.33 o 
  14  14   0       11.01       44.04     64.68 o 
   1  15   0     2708.47     2782.33     56.00 o 
   3  15   0      276.80      278.04     27.39 o 
   5  15   0       75.42       98.93     24.35 o 
   7  15   0       27.65       46.27     25.75 o 
   9  15   0       75.74        7.86     29.74 o 
  11  15   0        0.66      -11.57     35.33 o 
  13  15   0       94.61       62.68     63.36 o 
   0  16   0     8739.68     8533.83    181.62 o 
   2  16   0       14.53       13.34     15.28 o 
   4  16   0      108.57      125.24     29.43 o 
   6  16   0     3157.67     3101.90    118.46 o 
   8  16   0     1582.74     1673.69    104.69 o 
  10  16   0     1428.78     1647.21    152.17 o 
  12  16   0      141.61       27.83     60.67 o 
   1  17   0      946.24      839.65     48.97 o 
   3  17   0      943.79      964.60     55.14 o 
   5  17   0       13.49       11.97     22.12 o 
   7  17   0      568.03      538.14     65.81 o 
   9  17   0      241.19      188.52     52.23 o 
  11  17   0        5.89      -14.32     50.38 o 
  13  17   0      177.95      119.42     72.59 o 
   0  18   0      673.45      823.27     72.61 o 
   2  18   0      864.04      917.76     84.08 o 
   4  18   0     1150.80     1300.37     73.25 o 
   6  18   0      831.02      946.64     75.10 o 
   8  18   0     1199.99     1264.59    134.45 o 
  10  18   0      726.38      744.60     86.47 o 
  12  18   0      304.36      482.91    251.39 o 
   1  19   0      273.59      219.53     54.51 o 
   3  19   0        1.75       34.73     28.11 o 
   5  19   0        8.57       20.91     28.93 o 
   7  19   0      287.38      292.72     73.87 o 
   9  19   0      175.32      197.16     56.05 o 
  11  19   0      333.22      356.04    120.05 o 
   0  20   0      125.07      198.41     77.01 o 
   2  20   0      121.18       97.75     42.43 o 
   4  20   0     1878.01     2026.75    195.23 o 
   6  20   0     2477.74     2981.19    131.02 o 
   8  20   0      517.13      607.86     78.32 o 
  10  20   0      529.05      494.72     98.98 o 
   1  21   0      600.31      474.08     77.97 o 
   3  21   0      213.92      296.15     86.24 o 
   5  21   0      189.59      120.76     76.05 o 
   7  21   0     1236.36     1178.16    114.56 o 
   9  21   0       10.55      -27.54     55.15 o 
  11  21   0       17.44      -57.83     57.83 o 
   0  22   0      698.77      739.54    136.83 o 
   2  22   0      122.36      149.75    105.57 o 
   4  22   0       17.38        9.77     43.80 o 
   6  22   0     1329.85     1444.15    223.79 o 
   8  22   0      617.94      664.11     85.51 o 
  10  22   0      139.61      120.67     78.14 o 
   1  23   0       16.13       66.60     47.94 o 
   3  23   0      473.24      429.92     84.57 o 
   5  23   0      276.85      242.16     72.54 o 
   7  23   0        2.21       36.62     52.50 o 
   9  23   0      161.50       -0.98     62.81 o 
   0  24   0     1254.69      774.23    147.02 o 
   2  24   0      778.67      668.14    100.29 o 
   4  24   0      664.89      403.07     85.22 o 
   6  24   0      622.49      775.64    270.49 o 
   8  24   0       33.67       -2.86     76.53 o 
   1  25   0      196.26      275.94     75.87 o 
   3  25   0      537.90      426.48    110.18 o 
   5  25   0      225.26      244.72     79.34 o 
   7  25   0        4.44       21.53     59.76 o 
   0  26   0     1486.79     1683.86    228.01 o 
   2  26   0      877.47      811.39    164.92 o 
   4  26   0      505.85      445.77    152.35 o 
   6  26   0       84.90       11.42    107.64 o 
   1  27   0      545.12      700.27    113.56 o 
   3  27   0       23.28       74.21     63.92 o 
 -17   1   1      134.22       81.82     54.66 o 
 -15   1   1        5.71       13.85     35.88 o 
 -13   1   1      718.99      843.25     53.85 o 
 -11   1   1      790.46      832.00     47.84 o 
  -9   1   1     1169.84     1191.66     40.99 o 
  -7   1   1     1638.29     1414.79     29.61 o 
  -5   1   1     3724.07     3837.33     45.03 o 
  -3   1   1   151786.34   153995.13   1084.33 o 
  -1   1   1    32118.29    32528.36    300.25 o 
   1   1   1     2202.44     2559.09     32.96 o 
   3   1   1     4480.21     4744.56     57.06 o 
   5   1   1      664.73      601.26     30.77 o 
   7   1   1     6316.20     6623.30     75.53 o 
   9   1   1       23.05       20.65     14.03 o 
  11   1   1       92.04      109.95     22.56 o 
  13   1   1     1412.99     1393.32     73.29 o 
 -16   2   1       64.29       30.79     39.73 o 
 -14   2   1       79.13       62.38     31.54 o 
 -12   2   1       86.57       48.16     21.24 o 
 -10   2   1       86.03       32.31     18.67 o 
  -8   2   1       56.32       61.14     13.48 o 
  -6   2   1       95.03      130.18     10.02 o 
  -4   2   1     2018.73     2139.45     24.42 o 
  -2   2   1      148.53      120.34      6.22 o 
   0   2   1    10137.95    10201.26     95.23 o 
   2   2   1     3699.69     4022.90     41.61 o 
   4   2   1     2532.51     2550.80     30.24 o 
   6   2   1      134.76      163.52     14.76 o 
   8   2   1      604.62      686.25     26.11 o 
  10   2   1      677.45      670.54     36.57 o 
  12   2   1      102.25       97.87     24.37 o 
  14   2   1        1.62       12.32     35.94 o 
 -17   3   1      771.87      740.98     95.38 o 
 -15   3   1      147.04      146.04     39.60 o 
 -13   3   1      296.82      283.64     39.34 o 
 -11   3   1     1500.05     1651.90     69.08 o 
  -9   3   1     2524.68     2576.68     58.07 o 
  -7   3   1     5145.02     4977.17     70.24 o 
  -5   3   1     1230.01     1124.50     17.32 o 
  -3   3   1    14100.44    13912.21    102.15 o 
  -1   3   1    16339.80    16493.11    140.75 o 
   1   3   1      570.63      364.87     11.23 o 
   3   3   1    11548.92    11740.08     90.86 o 
   5   3   1    11287.91    11420.37     96.24 o 
   7   3   1     1085.64     1088.53     37.02 o 
   9   3   1     1186.96     1236.05     44.06 o 
  11   3   1     2605.33     2740.80     75.74 o 
  13   3   1      597.25      579.69     68.65 o 
  15   3   1      137.05      113.04     59.19 o 
 -16   4   1        0.94       45.40     42.16 o 
 -14   4   1        5.76       26.38     28.40 o 
 -12   4   1       34.64       -0.18     21.61 o 
 -10   4   1       71.92       62.99     19.07 o 
  -8   4   1       21.48       14.19     10.82 o 
  -6   4   1      138.93      163.30      9.65 o 
  -4   4   1       43.58       29.17      6.10 o 
  -2   4   1     2108.70     2466.79     27.95 o 
   0   4   1      198.34      298.68     14.80 o 
   2   4   1      876.05      858.92     17.30 o 
   4   4   1      144.26      164.58      7.70 o 
   6   4   1      245.07      273.83     12.98 o 
   8   4   1      537.06      514.09     22.57 o 
  10   4   1      415.05      412.06     47.96 o 
  12   4   1      150.65      148.31     35.15 o 
  14   4   1      985.83      982.60     91.75 o 
  16   4   1        0.49      -14.48     87.51 o 
 -15   5   1      442.47      396.41     59.05 o 
 -13   5   1     1770.83     1828.90    149.85 o 
 -11   5   1     1512.09     1759.44     84.23 o 
  -9   5   1     4025.53     4257.18     97.65 o 
  -7   5   1     3548.22     3546.46     59.30 o 
  -5   5   1      429.66      376.97     13.90 o 
  -3   5   1      251.77      199.98      9.61 o 
  -1   5   1      233.02      257.45      9.98 o 
   1   5   1     8776.35     8563.81     70.79 o 
   3   5   1    11398.16    10994.49     87.39 o 
   5   5   1     2498.43     2376.77     29.30 o 
   7   5   1    11562.92    11236.45    117.03 o 
   9   5   1     3364.34     3318.77     94.84 o 
  11   5   1     1960.77     2073.73     77.16 o 
  13   5   1     2081.84     2643.16    273.11 o 
  15   5   1       51.12       -5.44     42.33 o 
 -16   6   1       69.66       21.07     41.13 o 
 -14   6   1      128.56      103.72     44.42 o 
 -12   6   1      208.87      253.87     46.93 o 
 -10   6   1      901.23      909.52     78.08 o 
  -8   6   1      339.25      347.51     51.31 o 
  -6   6   1      609.00      697.95     19.87 o 
  -4   6   1      286.88      269.17     12.20 o 
  -2   6   1      318.77      327.73     12.27 o 
   0   6   1      562.66      667.27     15.79 o 
   2   6   1     6376.28     7101.14     59.89 o 
   4   6   1     2501.43     2682.60     36.34 o 
   6   6   1       66.60       60.72      8.10 o 
   8   6   1      103.50       73.01     22.99 o 
  10   6   1     1067.23      977.82     54.90 o 
  12   6   1       45.23       -4.91     29.28 o 
  14   6   1      356.94      254.49     69.64 o 
  16   6   1        4.61      -37.55     90.37 o 
 -15   7   1      124.37       81.65     43.08 o 
 -13   7   1       69.17       71.70     37.73 o 
 -11   7   1     1188.35     1311.85    171.58 o 
  -9   7   1     4721.23     4840.20    121.57 o 
  -7   7   1     3591.74     3743.70     65.74 o 
  -5   7   1     3426.12     3276.48     43.12 o 
  -3   7   1      540.04      509.55     16.72 o 
  -1   7   1     2763.56     2714.32     33.40 o 
   1   7   1     1955.35     1534.85     24.22 o 
   3   7   1    29827.77    32197.88    235.64 o 
   5   7   1    17102.74    18231.41    151.74 o 
   7   7   1     1056.05     1012.69     27.94 o 
   9   7   1     1362.74     1381.01     69.15 o 
  11   7   1      231.51      206.67     38.58 o 
  13   7   1      622.10      764.57    100.96 o 
  15   7   1       98.32       87.45     52.76 o 
 -16   8   1       38.00       30.21     53.61 o 
 -14   8   1       83.55       26.20     40.27 o 
 -12   8   1      163.00      150.88     87.30 o 
 -10   8   1        0.72       33.80     23.11 o 
  -8   8   1     1402.86     1488.90     54.07 o 
  -6   8   1     1105.44     1264.07     34.39 o 
  -4   8   1     1688.73     1689.33     30.37 o 
  -2   8   1      881.73      929.95     21.08 o 
   0   8   1      249.74      304.47     13.32 o 
   2   8   1     6568.02     6908.69     67.38 o 
   4   8   1      709.75      767.58     20.89 o 
   6   8   1       14.56       29.71      9.25 o 
   8   8   1       64.80       85.68     25.46 o 
  10   8   1      280.58      220.10     41.93 o 
  12   8   1      202.45       85.35     47.24 o 
  14   8   1      230.01      190.66     97.30 o 
 -15   9   1      895.17     1079.56    219.39 o 
 -13   9   1      866.13      964.73     93.76 o 
 -11   9   1     1064.17     1201.82     89.24 o 
  -9   9   1     4471.26     4616.17    123.46 o 
  -7   9   1      583.67      556.80     30.63 o 
  -5   9   1       31.66        9.53      8.87 o 
  -3   9   1     5164.99     4986.76     62.23 o 
  -1   9   1     1281.50     1062.13     31.18 o 
   1   9   1       26.01       41.45      7.71 o 
   3   9   1    11387.82    11522.79    106.10 o 
   5   9   1     3408.14     3420.28     57.53 o 
   7   9   1     1425.78     1247.28     82.20 o 
   9   9   1     4199.64     4409.16    121.61 o 
  11   9   1     2744.88     2803.95    118.26 o 
  13   9   1     1651.44     1838.38    442.41 o 
  15   9   1       33.73      114.49     83.06 o 
 -16  10   1        5.29       10.00     69.60 o 
 -14  10   1      128.37      130.87     50.54 o 
 -12  10   1      662.28      615.58     74.38 o 
 -10  10   1      128.45       83.00     29.15 o 
  -8  10   1       61.40       45.17     21.41 o 
  -6  10   1     1988.84     2024.45     50.53 o 
  -4  10   1        4.08        7.60      7.82 o 
  -2  10   1       13.25       19.03      7.58 o 
   0  10   1     2957.24     3098.81     43.08 o 
   2  10   1      520.98      470.30     20.02 o 
   4  10   1     2340.45     2485.69     54.22 o 
   6  10   1      559.37      549.25     36.90 o 
   8  10   1      439.76      514.87     63.09 o 
  10  10   1      176.79      186.95     38.40 o 
  12  10   1      116.57       37.86     47.66 o 
  14  10   1      271.28      253.30     78.88 o 
 -15  11   1        9.82       49.61     66.22 o 
 -13  11   1      209.10      227.01     74.28 o 
 -11  11   1      257.32      219.17     50.22 o 
  -9  11   1      677.59      686.17     56.53 o 
  -7  11   1     4487.97     4381.03    116.26 o 
  -5  11   1     4690.90     4610.73     81.71 o 
  -3  11   1     3606.76     3526.28     63.64 o 
  -1  11   1     6357.48     6264.13     67.26 o 
   1  11   1     9197.40     9402.94    107.78 o 
   3  11   1     2224.62     2043.96     47.05 o 
   5  11   1     1119.66     1088.11     41.76 o 
   7  11   1     2549.13     2485.17    122.48 o 
   9  11   1       61.33       26.12     25.06 o 
  11  11   1      460.66      593.38    240.89 o 
  13  11   1     1265.26     1477.19    316.23 o 
  15  11   1       81.61       89.04     69.97 o 
 -14  12   1       32.57       39.89     45.30 o 
 -12  12   1       58.66       28.63     39.32 o 
 -10  12   1       71.63       58.32     30.89 o 
  -8  12   1      286.41      227.12     37.04 o 
  -6  12   1       35.71       21.70     17.50 o 
  -4  12   1      613.27      628.46     30.63 o 
  -2  12   1     1012.45     1095.62     33.94 o 
   0  12   1      803.59      739.28     22.75 o 
   2  12   1      139.18      153.02     14.86 o 
   4  12   1     1363.78     1443.22     45.55 o 
   6  12   1      135.32       92.65     24.89 o 
   8  12   1        6.21       30.81     24.43 o 
  10  12   1      181.89      214.85     46.32 o 
  12  12   1        7.60       45.47     52.00 o 
  14  12   1        0.69        9.59     62.10 o 
 -15  13   1        3.33       39.33     69.07 o 
 -13  13   1      111.52      210.08     66.29 o 
 -11  13   1      501.57      494.71     68.08 o 
  -9  13   1      212.25      204.00     37.74 o 
  -7  13   1      573.69      645.89     77.37 o 
  -5  13   1     2903.97     2793.54     71.99 o 
  -3  13   1    24138.40    24050.23    243.38 o 
  -1  13   1    17467.29    17068.22    161.36 o 
   1  13   1     1457.47     1462.67     36.08 o 
   3  13   1     1271.06     1373.54     45.66 o 
   5  13   1     1334.75     1331.71     78.14 o 
   7  13   1      328.33      333.89     42.53 o 
   9  13   1       23.75       64.10     51.61 o 
  11  13   1      269.70      311.74    120.53 o 
  13  13   1      299.68      338.46    162.05 o 
 -14  14   1       95.88        1.99     55.71 o 
 -12  14   1        4.46       35.29     40.81 o 
 -10  14   1        8.02       -4.87     32.19 o 
  -8  14   1      106.80      157.84     36.91 o 
  -6  14   1       78.48       36.55     20.72 o 
  -4  14   1     2261.98     2247.53     60.00 o 
  -2  14   1     2780.50     2967.06     54.44 o 
   0  14   1       73.03       74.63     12.29 o 
   2  14   1     1671.70     1520.88     45.99 o 
   4  14   1       12.34       -8.33     13.61 o 
   6  14   1        3.69       -6.38     19.96 o 
   8  14   1      255.41      231.45     44.24 o 
  10  14   1        5.25       -2.72     41.97 o 
  12  14   1       29.69      -22.82     49.78 o 
  14  14   1       59.35        7.18     64.64 o 
 -13  15   1      520.18      452.75     75.29 o 
 -11  15   1      425.52      547.28     83.31 o 
  -9  15   1     1879.49     2187.18    130.03 o 
  -7  15   1      148.99      175.83     51.56 o 
  -5  15   1       85.21      125.32     25.61 o 
  -3  15   1    20620.10    20744.09    245.16 o 
  -1  15   1      817.60      926.43     36.91 o 
   1  15   1       14.97        7.91     13.36 o 
   3  15   1     3416.17     3421.39     82.42 o 
   5  15   1      747.95      868.21     52.28 o 
   7  15   1     3305.60     3545.31    188.37 o 
   9  15   1      166.67      201.59     71.22 o 
  11  15   1       31.11       43.20     51.85 o 
  13  15   1      772.21      713.88    115.26 o 
 -14  16   1        2.68       -4.54     72.66 o 
 -12  16   1      113.27       45.39     47.21 o 
 -10  16   1       52.83       58.86     45.87 o 
  -8  16   1        3.64       -9.11     27.62 o 
  -6  16   1     1338.19     1397.48     87.70 o 
  -4  16   1      293.98      242.46     38.16 o 
  -2  16   1      340.78      299.28     28.36 o 
   0  16   1     2862.93     2871.17     72.80 o 
   2  16   1       30.44       27.30     17.33 o 
   4  16   1       99.72       65.83     22.83 o 
   6  16   1      465.98      497.59     50.86 o 
   8  16   1       25.17       33.82     32.30 o 
  10  16   1      300.68      259.37     71.72 o 
  12  16   1      308.48      308.93     84.69 o 
 -13  17   1      517.60      521.85    117.34 o 
 -11  17   1      937.66      998.59    100.67 o 
  -9  17   1      303.37      227.35     54.64 o 
  -7  17   1     1267.13     1447.28     97.18 o 
  -5  17   1      543.31      559.22     52.20 o 
  -3  17   1     1059.36     1256.54     61.50 o 
  -1  17   1     1924.22     2018.40     69.28 o 
   1  17   1     1309.04     1464.88     97.58 o 
   3  17   1      800.56      826.31     52.50 o 
   5  17   1     1928.70     1902.52    120.16 o 
   7  17   1     2435.47     2482.38    116.36 o 
   9  17   1      287.48      280.02     72.44 o 
  11  17   1      454.67      562.84    101.04 o 
  13  17   1      361.25      292.19     93.18 o 
 -12  18   1        1.11       14.15     49.56 o 
 -10  18   1      458.37      494.90     76.31 o 
  -8  18   1      104.88      153.78     46.73 o 
  -6  18   1       32.06       19.94     30.27 o 
  -4  18   1       39.96       55.22     25.77 o 
  -2  18   1      132.05      156.16     32.27 o 
   0  18   1       90.34       49.35     30.45 o 
   2  18   1       61.65       93.23     29.83 o 
   4  18   1      989.69     1003.69     66.55 o 
   6  18   1       77.22       52.18     32.67 o 
   8  18   1       55.31       72.66     39.86 o 
  10  18   1      203.77      119.00     96.42 o 
  12  18   1      193.92      240.07     86.59 o 
 -11  19   1      558.27      736.33    102.11 o 
  -9  19   1     1501.70     1614.22    210.12 o 
  -7  19   1     1089.56     1242.06     96.79 o 
  -5  19   1       26.42       34.43     27.09 o 
  -3  19   1      224.19      243.87     45.52 o 
  -1  19   1      164.21      164.92     62.31 o 
   1  19   1      541.57      571.50     75.82 o 
   3  19   1     2839.35     3077.66    154.58 o 
   5  19   1     1787.15     1770.43    224.08 o 
   7  19   1     1019.94     1238.28     97.70 o 
   9  19   1      745.23      887.44    220.92 o 
  11  19   1     1002.45     1201.78    146.26 o 
 -12  20   1       94.45      135.69     80.97 o 
 -10  20   1      537.45      712.97    180.58 o 
  -8  20   1       62.71       45.80     41.26 o 
  -6  20   1        3.59       11.26     37.21 o 
  -4  20   1      225.42      180.40     55.18 o 
  -2  20   1      105.62       89.82     43.58 o 
   0  20   1       21.64       43.10     35.95 o 
   2  20   1       17.30        0.51     32.17 o 
   4  20   1      621.67      500.25     80.35 o 
   6  20   1      304.30      405.18     66.51 o 
   8  20   1      395.94      404.00     84.11 o 
  10  20   1       31.72        0.78     61.72 o 
 -11  21   1      101.92       47.54     71.76 o 
  -9  21   1     1163.24     1442.26    118.03 o 
  -7  21   1      574.89      632.34     79.01 o 
  -5  21   1      218.48      214.64     66.51 o 
  -3  21   1      732.40      967.52    131.50 o 
  -1  21   1      127.19      194.26     58.06 o 
   1  21   1      563.48      625.87     93.16 o 
   3  21   1     3579.62     3783.96    183.33 o 
   5  21   1      974.95     1177.68    119.71 o 
   7  21   1      338.24      309.94     79.40 o 
   9  21   1      320.59      226.57     82.41 o 
 -10  22   1       89.31       69.02     56.33 o 
  -8  22   1      139.03      134.24     56.55 o 
  -6  22   1      988.87      957.48    186.48 o 
  -4  22   1      282.53      271.92    132.78 o 
  -2  22   1      156.20      113.92     53.67 o 
   0  22   1      930.55      896.56    107.62 o 
   2  22   1      272.72      349.69     82.66 o 
   4  22   1      498.13      505.09    166.91 o 
   6  22   1      193.36      127.90     57.42 o 
   8  22   1        1.34        6.01     56.05 o 
  10  22   1        1.69       -4.05     71.48 o 
  -9  23   1      224.26      213.91     70.56 o 
  -7  23   1      176.64      172.61     70.89 o 
  -5  23   1      313.15      120.62     57.59 o 
  -3  23   1      194.72      210.61     64.69 o 
  -1  23   1      591.57      455.32     81.28 o 
   1  23   1      185.72       82.90     53.60 o 
   3  23   1      546.12      268.31    107.08 o 
   5  23   1      450.66      443.26     86.71 o 
   7  23   1      142.64      226.89    104.06 o 
   9  23   1      593.59      688.39    117.21 o 
  -8  24   1      248.09      158.91     72.78 o 
  -6  24   1       65.77       62.82     55.89 o 
  -4  24   1      137.97       99.51     56.65 o 
  -2  24   1      161.01      193.29     65.97 o 
   0  24   1       72.18      100.36     54.90 o 
   2  24   1      366.30      381.05     81.62 o 
   4  24   1        4.76       13.20     50.57 o 
   6  24   1       24.14       21.80     81.78 o 
   8  24   1      205.21      106.76     97.06 o 
  -7  25   1      434.91      420.76     94.33 o 
  -5  25   1      365.09      482.07    105.33 o 
  -3  25   1     1979.82     1867.76    163.44 o 
  -1  25   1      817.41      564.95     97.92 o 
   1  25   1      530.84      429.52     89.56 o 
   3  25   1      976.29     1227.50    137.71 o 
   5  25   1       83.39      116.31     95.31 o 
   7  25   1       19.23      -60.94     82.58 o 
  -6  26   1      572.73      484.01    248.05 o 
  -4  26   1      156.27       90.74     66.73 o 
  -2  26   1       93.49      148.24     67.84 o 
   0  26   1      269.63      152.78     64.38 o 
   2  26   1      125.47      178.15     71.05 o 
   4  26   1       51.03       50.09     63.06 o 
  -3  27   1     1854.95     1937.01    244.55 o 
  -1  27   1     2109.88     1933.35    249.17 o 
   1  27   1      332.62      243.36     79.54 o 
   3  27   1       24.29       66.21     61.25 o 
 -16   0   2       64.90       56.48     52.60 o 
 -14   0   2       74.94       50.81     45.24 o 
 -12   0   2      818.11      809.69     82.96 o 
 -10   0   2       17.97       26.42     23.91 o 
  -8   0   2       52.51       45.37     15.97 o 
  -6   0   2    93728.71    96857.31    860.19 o 
  -4   0   2    50557.27    50004.98    453.42 o 
  -2   0   2     4033.74     3513.74     58.69 o 
   0   0   2    31450.09    32940.68    443.83 o 
   2   0   2       19.14       29.93      7.85 o 
   4   0   2     3979.60     3766.97     57.55 o 
   6   0   2      429.86      465.92     23.58 o 
   8   0   2       17.33       11.95     17.70 o 
  10   0   2     2129.99     2092.59     76.78 o 
  12   0   2      889.58      850.31     61.68 o 
 -17   1   2       72.88       -0.27     43.66 o 
 -15   1   2        1.49        3.28     34.08 o 
 -13   1   2       80.59       26.46     23.14 o 
 -11   1   2      448.92      412.12     36.17 o 
  -9   1   2      466.85      508.55     29.90 o 
  -7   1   2     1362.27     1399.26     26.20 o 
  -5   1   2       13.16       38.82      5.61 o 
  -3   1   2    50565.77    52564.87    376.22 o 
  -1   1   2      999.45      770.47     18.92 o 
   1   1   2      510.54      567.48     19.27 o 
   3   1   2      442.03      374.90     10.27 o 
   5   1   2      934.96     1187.03     32.84 o 
   7   1   2       16.64        2.45      8.56 o 
   9   1   2       24.67       24.70     14.52 o 
  11   1   2        0.09       -4.68     15.33 o 
  13   1   2       63.58       46.36     37.67 o 
 -16   2   2      202.18      213.21     51.92 o 
 -14   2   2      785.63      914.79     67.74 o 
 -12   2   2      411.22      435.34     38.92 o 
 -10   2   2     3291.64     3259.00     86.48 o 
  -8   2   2     2230.00     2189.90     47.99 o 
  -6   2   2     8080.94     8100.71     66.68 o 
  -4   2   2    15023.26    15518.12    120.28 o 
  -2   2   2       22.03       11.69      4.10 o 
   0   2   2     1004.11      897.49     19.15 o 
   2   2   2     7447.72     7371.32     67.95 o 
   4   2   2    11486.96    11492.01    101.56 o 
   6   2   2     2199.41     2285.02     37.02 o 
   8   2   2      894.52      978.11     30.23 o 
  10   2   2     2329.05     2399.62     58.44 o 
  12   2   2     1589.52     1647.04     71.47 o 
  14   2   2      877.61      641.89     93.61 o 
 -17   3   2        1.48      -26.40     46.82 o 
 -15   3   2      118.29       78.92     35.60 o 
 -13   3   2       75.42       34.00     26.15 o 
 -11   3   2       67.93       41.22     21.47 o 
  -9   3   2       59.76       60.22     16.82 o 
  -7   3   2      182.43      179.88      9.65 o 
  -5   3   2     1203.92     1255.09     20.45 o 
  -3   3   2       62.63       82.37      6.27 o 
  -1   3   2      461.82      473.16     15.15 o 
   1   3   2      422.13      473.38     13.87 o 
   3   3   2      598.45      607.78     14.16 o 
   5   3   2      321.61      342.20     14.84 o 
   7   3   2       88.73       72.56     11.20 o 
   9   3   2      239.53      222.31     21.83 o 
  11   3   2      263.51      249.84     29.09 o 
  13   3   2       16.44       10.09     41.76 o 
  15   3   2       22.54       30.87     57.71 o 
 -16   4   2      352.68      310.98     65.66 o 
 -14   4   2      750.41      840.30     87.99 o 
 -12   4   2     1098.51     1245.69     77.81 o 
 -10   4   2     2181.08     2275.03     72.05 o 
  -8   4   2      421.56      401.04     33.33 o 
  -6   4   2     1020.43      977.91     20.06 o 
  -4   4   2     6262.82     5882.87     56.38 o 
  -2   4   2    10673.18    10335.16     85.66 o 
   0   4   2     9281.17     8823.46     74.62 o 
   2   4   2     3245.48     3149.94     36.07 o 
   4   4   2     9959.12     9904.50     90.98 o 
   6   4   2     4518.18     4317.62     54.43 o 
   8   4   2     4493.40     4546.65     70.78 o 
  10   4   2     3671.18     3786.68     74.05 o 
  12   4   2       23.41       35.85     41.62 o 
  14   4   2      203.88      125.93    102.79 o 
  16   4   2      491.75      404.29    115.59 o 
 -15   5   2        0.21        9.99     39.48 o 
 -13   5   2      374.42      388.49     97.42 o 
 -11   5   2        3.18       -4.39     20.31 o 
  -9   5   2     1271.47     1359.87    144.52 o 
  -7   5   2        4.15       14.95      7.71 o 
  -5   5   2      339.33      322.11     13.82 o 
  -3   5   2      601.33      617.05     15.88 o 
  -1   5   2     1949.83     2281.59     30.38 o 
   1   5   2     4140.76     4490.25     45.46 o 
   3   5   2       13.02       26.14      5.80 o 
   5   5   2       33.65       34.26      6.78 o 
   7   5   2      574.29      609.16     23.11 o 
   9   5   2      148.64      121.64     21.69 o 
  11   5   2     1435.39     1468.65    175.49 o 
  13   5   2       60.52      -12.28     41.78 o 
  15   5   2      173.22       64.34     60.75 o 
 -16   6   2       84.35      103.94     45.76 o 
 -14   6   2      226.17      205.69    110.74 o 
 -12   6   2     2707.79     3030.65    151.94 o 
 -10   6   2     1652.52     1715.31    123.89 o 
  -8   6   2      554.52      551.39     23.44 o 
  -6   6   2     3206.53     3136.52     46.79 o 
  -4   6   2      319.24      273.66     12.62 o 
  -2   6   2      123.55      210.48     12.99 o 
   0   6   2    38515.58    39428.98    260.01 o 
   2   6   2    29365.92    30270.83    221.57 o 
   4   6   2     4568.07     4202.32     49.21 o 
   6   6   2     5640.53     5664.33     63.61 o 
   8   6   2     2463.38     2509.70     81.41 o 
  10   6   2     1956.31     1889.77     98.22 o 
  12   6   2       21.16       28.30     42.15 o 
  14   6   2        9.86      -65.24     69.53 o 
 -15   7   2       14.08      -21.33     35.13 o 
 -13   7   2        7.43        7.54     33.76 o 
 -11   7   2        7.77       -0.79     25.45 o 
  -9   7   2      776.11      672.95     54.22 o 
  -7   7   2      107.74      110.38     15.43 o 
  -5   7   2       82.87       57.12      8.61 o 
  -3   7   2     1763.98     1713.20     29.33 o 
  -1   7   2      491.96      490.80     15.78 o 
   1   7   2      170.98      247.94     12.08 o 
   3   7   2      387.13      451.29     15.48 o 
   5   7   2      352.10      386.31     20.47 o 
   7   7   2       44.46       16.43     14.76 o 
   9   7   2      233.23      185.35     33.62 o 
  11   7   2      107.77      105.95     68.66 o 
  13   7   2        0.28        2.77     44.71 o 
  15   7   2       15.43       43.25     64.50 o 
 -16   8   2      274.46      286.29     60.01 o 
 -14   8   2      726.89      899.49    223.49 o 
 -12   8   2     1113.84     1103.34     90.49 o 
 -10   8   2     1397.10     1426.05    104.39 o 
  -8   8   2     1606.34     1709.11     55.14 o 
  -6   8   2       43.95       44.51     11.43 o 
  -4   8   2     1222.97     1167.30     25.78 o 
  -2   8   2      816.71      564.36     18.61 o 
   0   8   2    13410.63    13739.74    111.12 o 
   2   8   2    15283.52    16806.12    137.95 o 
   4   8   2     3602.60     3312.46     47.52 o 
   6   8   2     6583.58     6596.35    120.70 o 
   8   8   2     1446.63     1489.19     69.64 o 
  10   8   2     3856.98     4219.07    146.23 o 
  12   8   2      694.41      739.58    106.05 o 
  14   8   2      223.21       89.75     77.96 o 
 -15   9   2        3.62       -8.10     44.83 o 
 -13   9   2        0.33       -9.40     35.16 o 
 -11   9   2      506.18      590.06    108.96 o 
  -9   9   2      345.65      354.77     62.22 o 
  -7   9   2      392.73      401.85     29.20 o 
  -5   9   2      317.98      292.24     16.82 o 
  -3   9   2        5.20        2.58      6.69 o 
  -1   9   2     1998.12     2268.89     32.42 o 
   1   9   2      282.42      366.41     17.72 o 
   3   9   2      238.12      336.57     14.84 o 
   5   9   2       63.26       58.30     11.83 o 
   7   9   2       30.47        8.93     18.81 o 
   9   9   2      227.21      248.17     46.93 o 
  11   9   2     1060.89     1134.90    112.34 o 
  13   9   2        6.55        4.75     51.13 o 
  15   9   2      412.53      496.11    151.31 o 
 -16  10   2      136.88      191.64     66.01 o 
 -14  10   2      160.69      200.17     58.78 o 
 -12  10   2     1071.30     1317.59    100.27 o 
 -10  10   2      951.95      919.83     64.38 o 
  -8  10   2      487.62      437.80     44.10 o 
  -6  10   2     3535.38     3476.60     83.94 o 
  -4  10   2     3532.42     3276.23     51.45 o 
  -2  10   2     4722.03     4516.11     60.73 o 
   0  10   2     6479.70     6141.89     62.57 o 
   2  10   2     1974.97     1930.53     34.18 o 
   4  10   2     3067.82     3157.26     51.89 o 
   6  10   2     1373.95     1393.96     58.50 o 
   8  10   2     2134.23     2253.53     94.00 o 
  10  10   2     3299.60     3360.40    162.90 o 
  12  10   2       71.22       95.36     54.68 o 
  14  10   2      334.91      443.75    136.44 o 
 -15  11   2      175.61      201.14     62.76 o 
 -13  11   2       14.21       17.95     39.20 o 
 -11  11   2       15.69        1.36     30.06 o 
  -9  11   2      543.60      538.67     56.15 o 
  -7  11   2       81.41      102.27     26.05 o 
  -5  11   2     1082.49     1060.21     58.04 o 
  -3  11   2      135.39      107.40     13.70 o 
  -1  11   2        8.59       15.04      7.31 o 
   1  11   2      436.48      471.62     21.02 o 
   3  11   2       43.28       45.32     11.84 o 
   5  11   2       34.59       43.86     15.37 o 
   7  11   2      513.66      482.41     49.28 o 
   9  11   2        7.27        2.10     28.18 o 
  11  11   2      144.90      110.73     62.85 o 
  13  11   2      109.61       88.15     72.32 o 
 -14  12   2      177.89      145.94     56.47 o 
 -12  12   2      268.50      279.27     58.44 o 
 -10  12   2     1577.57     1631.36     86.74 o 
  -8  12   2      846.58      807.65     59.06 o 
  -6  12   2     5828.52     5732.63    120.87 o 
  -4  12   2    11959.98    11683.39    136.19 o 
  -2  12   2      725.36      729.99     27.12 o 
   0  12   2     1753.36     1705.60     31.63 o 
   2  12   2     3584.04     3553.52     66.31 o 
   4  12   2      455.41      356.95     26.11 o 
   6  12   2      687.55      833.26     55.40 o 
   8  12   2      982.04     1164.83     83.77 o 
  10  12   2      687.76      431.14     76.70 o 
  12  12   2      606.03      696.32    104.94 o 
  14  12   2      897.24     1142.01    198.73 o 
 -15  13   2       68.23      100.33     60.36 o 
 -13  13   2        6.15       -6.78     40.99 o 
 -11  13   2       30.88       44.33     37.62 o 
  -9  13   2       63.85       80.85     29.45 o 
  -7  13   2     1155.78     1170.13     72.50 o 
  -5  13   2       33.39       39.58     17.13 o 
  -3  13   2      708.89      668.77     29.42 o 
  -1  13   2      925.51      954.05     25.81 o 
   1  13   2       92.51       64.93     13.12 o 
   3  13   2      543.96      556.22     35.55 o 
   5  13   2     1321.17     1323.16     66.81 o 
   7  13   2       76.25       32.98     25.54 o 
   9  13   2      112.58      178.66     56.32 o 
  11  13   2      375.01      509.55    164.12 o 
  13  13   2       77.47       41.65     58.38 o 
 -14  14   2      207.27      238.63     69.48 o 
 -12  14   2       55.03       84.86     57.85 o 
 -10  14   2       75.68       88.55     41.57 o 
  -8  14   2      573.09      528.88     53.97 o 
  -6  14   2    13416.47    13406.32    242.79 o 
  -4  14   2     9471.32     9479.27    139.77 o 
  -2  14   2     4123.32     4127.10     93.95 o 
   0  14   2     2306.89     2446.58     43.99 o 
   2  14   2      134.14      131.27     28.81 o 
   4  14   2     3522.48     3518.42    111.77 o 
   6  14   2       12.59       25.96     24.49 o 
   8  14   2      206.73      125.49     46.80 o 
  10  14   2     1318.05     1384.71    528.17 o 
  12  14   2      753.76      834.66    116.05 o 
  14  14   2      165.24      125.99     74.48 o 
 -13  15   2        0.58      -18.49     42.41 o 
 -11  15   2        0.76        6.89     39.18 o 
  -9  15   2       59.39       57.41     35.78 o 
  -7  15   2      145.18      149.93     39.62 o 
  -5  15   2     1872.85     2009.18     71.93 o 
  -3  15   2     2187.16     2334.17     64.41 o 
  -1  15   2     1097.75     1145.97     56.16 o 
   1  15   2      631.93      657.78     36.37 o 
   3  15   2        6.40       19.13     17.19 o 
   5  15   2       64.32       41.19     22.46 o 
   7  15   2      215.41      266.06     59.27 o 
   9  15   2      131.30      166.50     58.60 o 
  11  15   2        2.07       -9.09     47.21 o 
  13  15   2       22.30       44.85     68.58 o 
 -14  16   2      382.64      243.88     71.22 o 
 -12  16   2     1003.46     1086.81    138.29 o 
 -10  16   2      519.76      683.26     93.43 o 
  -8  16   2       26.55        5.99     29.91 o 
  -6  16   2     4909.80     4945.49    136.74 o 
  -4  16   2      430.05      432.18     71.27 o 
  -2  16   2      326.61      251.85     27.40 o 
   0  16   2     1635.32     1784.13     67.43 o 
   2  16   2     2099.49     2196.55    104.46 o 
   4  16   2     4985.22     4711.13    114.93 o 
   6  16   2     1040.65     1042.09     79.21 o 
   8  16   2      415.17      547.36     86.69 o 
  10  16   2     1078.52      991.46    119.88 o 
  12  16   2      428.50      408.77    186.24 o 
 -13  17   2       75.08      174.61     63.78 o 
 -11  17   2       96.35       87.34     57.05 o 
  -9  17   2      418.56      306.01    108.17 o 
  -7  17   2      283.31      150.37     43.01 o 
  -5  17   2      349.15      253.59     38.83 o 
  -3  17   2      827.39      882.32     90.68 o 
  -1  17   2      131.60       69.24     22.14 o 
   1  17   2      436.20      445.67     42.72 o 
   3  17   2      724.30      731.54     50.77 o 
   5  17   2      253.57      314.24     74.89 o 
   7  17   2      834.89      690.69     92.63 o 
   9  17   2      184.78      154.59    138.74 o 
  11  17   2      295.82      321.63    115.99 o 
 -12  18   2      324.70      269.40     86.17 o 
 -10  18   2      979.97     1086.82    171.70 o 
  -8  18   2        9.90        1.86     36.29 o 
  -6  18   2      101.95      118.84     39.89 o 
  -4  18   2     2479.22     2421.14    142.27 o 
  -2  18   2      743.90      783.34    134.05 o 
   0  18   2     1570.63     1645.21     84.09 o 
   2  18   2     2390.51     2380.84    130.19 o 
   4  18   2     1044.78     1073.13     86.46 o 
   6  18   2     1434.94     1569.61    126.36 o 
   8  18   2     1685.00     2002.80    334.61 o 
  10  18   2      452.27      173.93     73.13 o 
  12  18   2        4.40      -31.95     60.74 o 
 -11  19   2       27.13       -1.85     44.54 o 
  -9  19   2       62.26       40.35     42.21 o 
  -7  19   2      127.26       63.54     37.45 o 
  -5  19   2        1.50       15.37     30.37 o 
  -3  19   2      266.81      233.99     45.92 o 
  -1  19   2      321.20      317.09     89.29 o 
   1  19   2       35.03       28.97     33.12 o 
   3  19   2      267.76      224.09     57.99 o 
   5  19   2      553.69      555.59     64.65 o 
   7  19   2       31.46       13.77     43.35 o 
   9  19   2      298.85      281.19     79.68 o 
  11  19   2      733.96      887.60    224.58 o 
 -12  20   2      427.03      295.15     74.84 o 
 -10  20   2      735.20      832.92    122.26 o 
  -8  20   2      460.91      635.54     81.40 o 
  -6  20   2      162.34      153.71     46.09 o 
  -4  20   2       11.59       28.38     35.90 o 
  -2  20   2     1100.59     1118.41    111.59 o 
   0  20   2     3077.87     3701.05    173.71 o 
   2  20   2     1827.59     2264.97    269.69 o 
   4  20   2     2664.18     2795.63    154.81 o 
   6  20   2      489.12      445.79     89.50 o 
   8  20   2      178.56       58.68     57.05 o 
  10  20   2      879.60     1158.88    324.11 o 
 -11  21   2      127.70      151.68     65.89 o 
  -9  21   2      138.56      141.72     57.50 o 
  -7  21   2      410.30      445.95    164.44 o 
  -5  21   2      615.25      516.15    179.16 o 
  -3  21   2       70.05       54.63     47.73 o 
  -1  21   2        7.26        8.05     54.81 o 
   1  21   2     2498.05     2768.83    152.86 o 
   3  21   2      342.51      186.05     58.15 o 
   5  21   2        5.24       29.59     60.30 o 
   7  21   2      103.73       66.16     56.28 o 
   9  21   2      248.98      322.77     91.65 o 
 -10  22   2      108.34       64.25     58.31 o 
  -8  22   2       30.02       -7.82     42.88 o 
  -6  22   2      363.99      208.94     61.45 o 
  -4  22   2      237.50      152.77     58.30 o 
  -2  22   2       41.92       79.51     47.93 o 
   0  22   2     1962.48     2007.73    192.52 o 
   2  22   2     1568.45     1807.92    202.79 o 
   4  22   2        6.81       32.33     45.56 o 
   6  22   2     1110.61      949.25    182.50 o 
   8  22   2     1058.96     1236.87    164.60 o 
  -9  23   2      354.60      349.67     89.69 o 
  -7  23   2       61.05       19.66     51.45 o 
  -5  23   2        1.78        0.58     45.77 o 
  -3  23   2      272.12      187.24    108.75 o 
  -1  23   2      272.83      356.74    139.94 o 
   1  23   2       33.94       17.19     43.93 o 
   3  23   2       97.82       69.50     54.62 o 
   5  23   2      264.20      365.00    120.45 o 
   7  23   2      184.90      168.50    102.79 o 
  -8  24   2      261.83      173.08     72.94 o 
  -6  24   2      694.54      487.86     94.99 o 
  -4  24   2     1054.37      970.81    134.29 o 
  -2  24   2      629.93      570.24    116.15 o 
   0  24   2     1029.02      942.20    117.00 o 
   2  24   2      337.53      336.93     80.27 o 
   4  24   2       61.62        2.55     75.58 o 
   6  24   2      114.27       50.76     80.03 o 
  -7  25   2      235.96      141.28     77.73 o 
  -5  25   2      115.71      144.66     66.23 o 
  -3  25   2      238.02      256.85     73.67 o 
  -1  25   2      359.37      330.38    117.42 o 
   1  25   2        9.82       11.12     53.06 o 
   3  25   2      146.01      145.43     89.58 o 
   5  25   2       46.80       73.51     92.12 o 
  -6  26   2      744.57      781.71    177.41 o 
  -4  26   2     1370.34     1370.25    579.88 o 
  -2  26   2      755.78      799.61    116.79 o 
   0  26   2       90.62       39.66     55.83 o 
   2  26   2       40.55       78.57     60.66 o 
   4  26   2      285.03      189.98    112.49 o 
  -3  27   2        5.61       88.35     71.09 o 
  -1  27   2       71.61       35.99     75.66 o 
   1  27   2      359.08      281.60    113.05 o 
   3  27   2       31.68       52.51     90.69 o 
 -17   1   3      153.15      125.04     49.60 o 
 -15   1   3      154.23      162.66     46.19 o 
 -13   1   3      266.95      308.79     37.00 o 
 -11   1   3      329.27      329.89     33.50 o 
  -9   1   3    11238.79    11017.09    238.28 o 
  -7   1   3    13618.05    13838.37    129.83 o 
  -5   1   3     4112.11     3864.67     45.45 o 
  -3   1   3     6309.73     6444.33     55.82 o 
  -1   1   3       17.88       11.00      7.24 o 
   1   1   3    17711.95    17216.00    157.50 o 
   3   1   3      434.02      292.39     12.50 o 
   5   1   3      419.99      570.90     21.50 o 
   7   1   3     5142.37     5341.73     68.32 o 
   9   1   3     3369.85     3653.16     71.63 o 
  11   1   3     1430.79     1421.09     60.56 o 
  13   1   3      987.58      921.21     99.90 o 
 -16   2   3        0.34      -33.42     33.42 o 
 -14   2   3       16.21       30.51     29.36 o 
 -12   2   3        0.22       -3.98     18.06 o 
 -10   2   3     1147.66     1193.66     53.50 o 
  -8   2   3        2.18       13.00      8.63 o 
  -6   2   3     5384.52     5925.00     61.34 o 
  -4   2   3      454.20      452.92     14.87 o 
  -2   2   3     3351.74     3702.04     39.30 o 
   0   2   3       64.11       74.36      8.00 o 
   2   2   3     3173.65     3306.45     41.97 o 
   4   2   3     3268.08     3343.59     41.74 o 
   6   2   3       79.35       61.76      9.54 o 
   8   2   3       43.91       58.09     12.17 o 
  10   2   3       28.12       16.47     17.57 o 
  12   2   3        9.23       20.17     33.58 o 
  14   2   3      201.01      190.78     62.93 o 
 -17   3   3      176.61      125.57     59.86 o 
 -15   3   3      291.50      284.04     45.89 o 
 -13   3   3     1585.32     1512.01    112.49 o 
 -11   3   3       81.11      103.20     23.79 o 
  -9   3   3     1473.67     1548.73     40.66 o 
  -7   3   3    12605.76    12781.95    122.54 o 
  -5   3   3       16.88       18.76      6.65 o 
  -3   3   3     4701.42     4423.71     45.10 o 
  -1   3   3    20666.72    20048.67    150.45 o 
   1   3   3     1259.41     1102.02     21.34 o 
   3   3   3     6708.85     6838.57     66.86 o 
   5   3   3     7262.01     7337.78     77.79 o 
   7   3   3     1750.84     1711.73     34.76 o 
   9   3   3     1033.86     1083.07     72.43 o 
  11   3   3     1857.49     1950.99     75.73 o 
  13   3   3     1413.36     1346.64    125.86 o 
  15   3   3      194.18      122.90     67.27 o 
 -16   4   3       16.54       23.22     38.61 o 
 -14   4   3       18.20        0.38     27.40 o 
 -12   4   3      126.44      143.57     31.70 o 
 -10   4   3       65.41       52.75     20.98 o 
  -8   4   3      918.80      987.16     33.41 o 
  -6   4   3      460.45      525.63     18.08 o 
  -4   4   3     1878.38     1847.12     26.43 o 
  -2   4   3      839.31      951.41     22.29 o 
   0   4   3     1656.19     1785.06     27.46 o 
   2   4   3     5279.36     5353.37     59.88 o 
   4   4   3     1065.94      988.79     24.20 o 
   6   4   3        5.30        0.51      9.24 o 
   8   4   3     1483.48     1698.70     58.62 o 
  10   4   3        1.48       23.15     18.08 o 
  12   4   3        5.47        0.94     41.06 o 
  14   4   3       22.79       -4.23     50.96 o 
 -17   5   3      352.89      365.71     82.86 o 
 -15   5   3      877.90      894.13     82.85 o 
 -13   5   3     1016.38     1025.90     81.20 o 
 -11   5   3      577.67      597.25     55.39 o 
  -9   5   3      109.96       91.16     15.58 o 
  -7   5   3       75.99       68.27     12.24 o 
  -5   5   3     4623.81     4573.45     51.49 o 
  -3   5   3     6848.70     6104.45     58.59 o 
  -1   5   3     3557.52     3673.87     42.95 o 
   1   5   3    20613.58    21313.80    188.23 o 
   3   5   3     8884.62     8305.35     80.46 o 
   5   5   3     5359.67     5293.54     66.14 o 
   7   5   3    11943.88    12347.97    163.34 o 
   9   5   3      504.18      456.33     79.99 o 
  11   5   3        8.84       19.56     26.58 o 
  13   5   3      493.41      582.80     98.25 o 
  15   5   3      120.64      223.30    108.27 o 
 -16   6   3      220.70      239.69     64.10 o 
 -14   6   3       45.06        9.98     32.35 o 
 -12   6   3       61.58       40.56     33.60 o 
 -10   6   3       61.00       55.16     28.25 o 
  -8   6   3       28.00       39.30     15.05 o 
  -6   6   3       69.48       71.44     10.24 o 
  -4   6   3     1786.78     1773.59     29.08 o 
  -2   6   3     3303.41     3640.35     44.26 o 
   0   6   3      948.52     1290.13     24.41 o 
   2   6   3      182.18      301.22     14.68 o 
   4   6   3     2854.36     2834.85     38.39 o 
   6   6   3       79.83       63.03     10.01 o 
   8   6   3     2597.44     2651.50     73.54 o 
  10   6   3      332.92      321.63     49.86 o 
  12   6   3      372.45      342.45     73.67 o 
  14   6   3        2.52        0.23     52.93 o 
 -15   7   3      296.56      215.52     52.12 o 
 -13   7   3      495.63      537.63     71.52 o 
 -11   7   3      951.40      949.99     79.35 o 
  -9   7   3     1284.20     1332.85     64.77 o 
  -7   7   3     1613.44     1502.34     46.59 o 
  -5   7   3       14.72       10.73      6.80 o 
  -3   7   3    17716.15    18417.70    149.08 o 
  -1   7   3    42328.36    45301.81    326.21 o 
   1   7   3     5165.72     4572.64     52.72 o 
   3   7   3    12007.75    12196.75    102.29 o 
   5   7   3     1279.01     1259.88     29.21 o 
   7   7   3     2411.19     2468.69    102.84 o 
   9   7   3      684.92      719.73     66.64 o 
  11   7   3     1068.60      900.60    100.23 o 
  13   7   3      490.07      617.82     98.60 o 
  15   7   3      793.66      853.47    179.64 o 
 -16   8   3       47.45       55.13     45.61 o 
 -14   8   3       19.95       13.53     42.27 o 
 -12   8   3      195.95      170.75     64.31 o 
 -10   8   3      440.73      392.57     53.72 o 
  -8   8   3      531.84      529.05     44.35 o 
  -6   8   3      165.27      182.93     18.35 o 
  -4   8   3      797.80      816.20     25.67 o 
  -2   8   3      535.28      556.91     18.85 o 
   0   8   3     1840.56     2362.55     36.32 o 
   2   8   3      211.18      284.77     14.31 o 
   4   8   3       92.55      103.67     11.22 o 
   6   8   3      101.66       99.57     15.86 o 
   8   8   3     2136.72     2178.57     97.07 o 
  10   8   3       99.49       80.52     79.00 o 
  12   8   3      337.28      362.40     62.18 o 
  14   8   3       81.81       84.04     66.85 o 
 -15   9   3     1016.68     1114.49    109.51 o 
 -13   9   3      623.74      675.38     81.21 o 
 -11   9   3       57.94      121.95     39.27 o 
  -9   9   3      462.53      437.36     44.17 o 
  -7   9   3     1165.45     1185.45     77.10 o 
  -5   9   3      271.33      234.92     16.55 o 
  -3   9   3     6125.14     5825.81     66.13 o 
  -1   9   3     8298.51     8324.42     87.74 o 
   1   9   3      516.20      436.89     17.41 o 
   3   9   3     4552.87     4395.72     54.80 o 
   5   9   3     7120.77     7236.94    111.90 o 
   7   9   3     9097.10     9492.61    296.00 o 
   9   9   3     1771.31     1881.96    124.60 o 
  11   9   3       29.39       71.25     46.51 o 
  13   9   3      432.45      438.87     91.09 o 
 -16  10   3       12.25       -5.71     45.20 o 
 -14  10   3       27.55       14.64     44.70 o 
 -12  10   3      608.87      583.08     97.01 o 
 -10  10   3       31.84       24.92     30.04 o 
  -8  10   3       38.29       32.45     22.54 o 
  -6  10   3      214.12      204.10     22.26 o 
  -4  10   3      755.01      747.89     31.02 o 
  -2  10   3     1757.18     1992.25     53.67 o 
   0  10   3        5.08        0.96      7.24 o 
   2  10   3      310.79      331.03     17.47 o 
   4  10   3        1.02        6.64     12.02 o 
   6  10   3      846.71      909.85     58.36 o 
   8  10   3       10.44       -0.55     24.82 o 
  10  10   3       17.00      -13.01     32.96 o 
  12  10   3      163.93      153.94     61.79 o 
  14  10   3      103.49      139.77    137.63 o 
 -15  11   3       43.34       64.17     54.09 o 
 -13  11   3      729.93      729.93     94.93 o 
 -11  11   3      862.20      786.72     78.89 o 
  -9  11   3     1012.44     1125.18     96.57 o 
  -7  11   3     4212.79     3968.29    110.90 o 
  -5  11   3     4639.01     4594.80     83.68 o 
  -3  11   3      976.88      934.77     31.46 o 
  -1  11   3     1346.10     1396.59     32.23 o 
   1  11   3     6079.38     5893.54     67.41 o 
   3  11   3     1485.33     1499.00     42.58 o 
   5  11   3      385.61      381.40     32.90 o 
   7  11   3     2379.14     2536.27    107.05 o 
   9  11   3      615.61      686.50    163.96 o 
  11  11   3     1087.36     1188.34    121.86 o 
  13  11   3     1677.62     1748.88    157.25 o 
 -14  12   3        9.15       41.83     46.83 o 
 -12  12   3       67.79        8.95     36.05 o 
 -10  12   3      469.57      544.98     64.92 o 
  -8  12   3     1139.17     1250.75     72.27 o 
  -6  12   3     1013.89     1033.22     60.48 o 
  -4  12   3      288.59      276.73     31.50 o 
  -2  12   3     1157.21     1164.96     33.92 o 
   0  12   3      162.23      119.18     13.01 o 
   2  12   3       20.32        3.10     10.62 o 
   4  12   3      414.84      373.77     32.25 o 
   6  12   3       46.68       55.46     29.13 o 
   8  12   3        0.65       -3.90     30.15 o 
  10  12   3      270.39      268.66     67.27 o 
  12  12   3       85.17       81.84     59.31 o 
  14  12   3      259.18      241.24    143.68 o 
 -15  13   3       41.11      111.42     60.76 o 
 -13  13   3      207.72      172.39     68.20 o 
 -11  13   3       41.92       15.43     34.56 o 
  -9  13   3     4079.67     4355.13    130.67 o 
  -7  13   3    10814.79    11186.42    317.34 o 
  -5  13   3     1630.87     1597.59     56.60 o 
  -3  13   3     3082.41     2985.07     68.69 o 
  -1  13   3     2144.30     2145.27     44.07 o 
   1  13   3      269.61      249.22     20.04 o 
   3  13   3      478.77      585.36     39.63 o 
   5  13   3       58.95      131.26     27.58 o 
   7  13   3      820.43      912.53    105.65 o 
   9  13   3     1653.69     1751.58    205.33 o 
  11  13   3      796.50      827.63    110.26 o 
  13  13   3      566.10      619.53     86.91 o 
 -14  14   3        0.58       12.64     50.67 o 
 -12  14   3       73.91       17.55     40.20 o 
 -10  14   3      311.64      251.44     53.41 o 
  -8  14   3      482.81      477.43     88.21 o 
  -6  14   3      226.53      277.77     39.64 o 
  -4  14   3     2649.83     2610.13     68.58 o 
  -2  14   3      127.02      103.78     18.17 o 
   0  14   3      209.19      251.79     21.31 o 
   2  14   3      193.00      222.41     24.20 o 
   4  14   3      132.68       64.40     17.60 o 
   6  14   3      274.62      225.58     52.69 o 
   8  14   3      115.88      164.08     52.77 o 
  10  14   3       27.06       68.04     52.69 o 
  12  14   3        1.44        0.72     45.54 o 
 -13  15   3      142.22      130.31     55.10 o 
 -11  15   3       29.07       36.79     47.64 o 
  -9  15   3     5089.45     5167.40    254.97 o 
  -7  15   3     1878.04     1881.87    109.34 o 
  -5  15   3       12.33       14.17     21.82 o 
  -3  15   3     1073.84     1163.95     61.28 o 
  -1  15   3      444.55      438.42     31.82 o 
   1  15   3     5377.25     5044.82     92.55 o 
   3  15   3      728.62      765.08     44.48 o 
   5  15   3       52.53       88.43     39.10 o 
   7  15   3     2057.33     2258.39    253.30 o 
   9  15   3     1196.95     1297.92    126.99 o 
  11  15   3      993.33      974.13    124.71 o 
  13  15   3      480.86      612.97     91.53 o 
 -14  16   3        4.85      -42.04     50.81 o 
 -12  16   3      179.37      118.10     56.17 o 
 -10  16   3       99.14       94.77     45.41 o 
  -8  16   3       45.32       59.30     36.30 o 
  -6  16   3     1650.05     1564.82     82.29 o 
  -4  16   3       55.11       51.84     21.74 o 
  -2  16   3       49.92       45.53     18.95 o 
   0  16   3      185.64      216.41     36.88 o 
   2  16   3      296.10      311.44     31.13 o 
   4  16   3     1039.48     1169.73     68.81 o 
   6  16   3       90.77       95.84     71.76 o 
   8  16   3      341.40      427.76     79.79 o 
  10  16   3      199.69      100.32    121.00 o 
  12  16   3       40.88       14.96     50.65 o 
 -13  17   3      513.67      579.17    164.28 o 
 -11  17   3       67.27       41.85     45.20 o 
  -9  17   3      186.34       88.91     42.27 o 
  -7  17   3     1548.08     1523.37    130.48 o 
  -5  17   3      469.30      586.39     62.55 o 
  -3  17   3      905.06     1043.02     58.47 o 
  -1  17   3     1545.59     1489.15     77.08 o 
   1  17   3     3792.86     3654.91    139.91 o 
   3  17   3     2420.57     2421.34     88.59 o 
   5  17   3      375.66      404.87     55.59 o 
   7  17   3     1078.71     1043.54    195.39 o 
   9  17   3      439.57      443.16    146.78 o 
  11  17   3       70.55        4.04     48.76 o 
 -12  18   3       18.23        8.38     47.43 o 
 -10  18   3       13.73        1.76     38.21 o 
  -8  18   3        2.97       59.63     41.20 o 
  -6  18   3      423.40      303.76    111.87 o 
  -4  18   3       70.41       66.59     32.38 o 
  -2  18   3      544.57      544.29     60.35 o 
   0  18   3      538.62      634.60     67.25 o 
   2  18   3       60.43       45.60     38.30 o 
   4  18   3      626.75      644.42     65.41 o 
   6  18   3      320.90      279.40     54.14 o 
   8  18   3      161.49      332.88     78.18 o 
  10  18   3      130.93       55.88     53.33 o 
 -11  19   3       34.38       30.56     46.70 o 
  -9  19   3       36.63       40.35     41.43 o 
  -7  19   3      434.26      404.55     62.25 o 
  -5  19   3      110.87      170.14     43.51 o 
  -3  19   3     1293.89     1449.04    116.63 o 
  -1  19   3     2775.62     3002.89    152.11 o 
   1  19   3     1470.93     1396.33    114.78 o 
   3  19   3     1616.51     1458.56    183.30 o 
   5  19   3     2431.02     2411.06    117.76 o 
   7  19   3     1312.40     1572.39    110.68 o 
   9  19   3       14.05      -41.76     41.76 o 
  11  19   3       12.44      -51.21     51.21 o 
 -12  20   3       12.16       24.68     51.81 o 
 -10  20   3      161.91      160.89     57.69 o 
  -8  20   3        4.53       26.19     41.50 o 
  -6  20   3       25.36       47.95     39.60 o 
  -4  20   3       44.60       64.24     46.21 o 
  -2  20   3      237.92      348.61     68.27 o 
   0  20   3      270.59      197.83     53.19 o 
   2  20   3      424.58      403.77     83.53 o 
   4  20   3      179.32      273.51     96.10 o 
   6  20   3       22.53       74.74     45.33 o 
   8  20   3      864.22      846.15    121.62 o 
  10  20   3       40.54       42.60     55.70 o 
 -11  21   3      154.70      198.69     67.12 o 
  -9  21   3      284.55      351.43     77.19 o 
  -7  21   3      113.90       96.62     48.53 o 
  -5  21   3      140.26       80.96     51.06 o 
  -3  21   3     2388.46     2332.71    157.75 o 
  -1  21   3     2836.41     3339.68    350.44 o 
   1  21   3      886.69      646.20     90.29 o 
   3  21   3      762.77      647.10    138.11 o 
   5  21   3      323.41      350.52    108.67 o 
   7  21   3     1268.13     1145.58    118.17 o 
   9  21   3      127.13      124.67     60.50 o 
 -10  22   3      249.21      274.17     75.39 o 
  -8  22   3      142.42      125.01     56.98 o 
  -6  22   3      225.28      229.55     68.98 o 
  -4  22   3      129.71       40.36     43.24 o 
  -2  22   3      486.45      442.43     81.17 o 
   0  22   3      357.55      361.10     73.51 o 
   2  22   3      215.85      254.10     97.22 o 
   4  22   3       76.42      242.17    100.08 o 
   6  22   3      108.25       56.01     83.06 o 
   8  22   3        3.52       -8.22     50.84 o 
  -9  23   3       81.61       27.56     53.27 o 
  -7  23   3      276.86      370.29     81.85 o 
  -5  23   3       80.84      -14.26     45.82 o 
  -3  23   3      875.34      757.46    107.47 o 
  -1  23   3      647.57      681.18     99.21 o 
   1  23   3        6.71       10.45     44.21 o 
   3  23   3      723.91      954.34    176.29 o 
   5  23   3      368.36      386.64    121.08 o 
   7  23   3     2260.40     2430.89    281.78 o 
  -8  24   3       51.59       74.14     67.56 o 
  -6  24   3       51.20       26.69     50.95 o 
  -4  24   3      121.32      156.78     66.95 o 
  -2  24   3        4.95       -1.84     47.16 o 
   0  24   3       61.10       27.52     49.47 o 
   2  24   3        5.12      -30.71     59.83 o 
   4  24   3      261.87      160.54     98.17 o 
   6  24   3      957.19     1104.86    204.77 o 
  -7  25   3     1140.66      989.00    130.74 o 
  -5  25   3      454.21      342.66    123.95 o 
  -3  25   3      337.51      167.63     70.06 o 
  -1  25   3      362.93      268.09     98.25 o 
   1  25   3      169.87      129.20     87.99 o 
   3  25   3       21.14       49.96     79.40 o 
   5  25   3      119.55      118.38    104.06 o 
  -4  26   3       42.11       93.22     63.73 o 
  -2  26   3      104.56      104.19     69.25 o 
   0  26   3      132.73      128.08     94.67 o 
   2  26   3      146.54      226.73    114.72 o 
   4  26   3       84.65       99.13     92.28 o 
  -3  27   3      156.09       46.52     62.36 o 
  -1  27   3      183.69      164.20     99.60 o 
   1  27   3      104.04       80.83    101.04 o 
 -16   0   4       14.79        0.83     61.02 o 
 -14   0   4       16.72        1.07     33.47 o 
 -12   0   4     3858.12     3781.39    161.18 o 
 -10   0   4     7259.69     7156.53    183.70 o 
  -8   0   4     3865.28     3785.42    212.43 o 
  -6   0   4    11364.03    11011.44    160.47 o 
  -4   0   4     4739.76     4410.74     69.40 o 
  -2   0   4     8370.85     7691.13     98.92 o 
   0   0   4     1631.19     2088.50     67.31 o 
   2   0   4     1162.08     1703.90     47.90 o 
   4   0   4     4488.81     4377.35     87.76 o 
   6   0   4     2363.73     2401.50     76.39 o 
   8   0   4     4649.77     4964.82    143.19 o 
  10   0   4     1471.93     1737.50    145.43 o 
  12   0   4      756.58      783.25     91.12 o 
 -17   1   4       12.68        0.81     42.67 o 
 -15   1   4        1.12       -0.26     33.58 o 
 -13   1   4      453.76      446.14     44.12 o 
 -11   1   4      167.44      185.10     27.67 o 
  -9   1   4     2384.39     2356.64     66.17 o 
  -7   1   4     1710.89     1670.85     34.37 o 
  -5   1   4     1837.71     1722.14     30.86 o 
  -3   1   4       49.17       42.69      6.66 o 
  -1   1   4        2.06       -0.40      5.81 o 
   1   1   4      137.76      110.28     11.82 o 
   3   1   4     3400.35     3391.99     48.90 o 
   5   1   4       81.30       71.32      9.95 o 
   7   1   4        1.28       20.06     16.25 o 
   9   1   4      321.80      247.34     30.94 o 
  11   1   4       32.98       54.88     29.22 o 
  13   1   4      114.62       88.46     55.83 o 
 -16   2   4      449.83      360.78     76.71 o 
 -14   2   4      258.75      242.12     47.94 o 
 -12   2   4     1272.04     1270.17     70.98 o 
 -10   2   4     5684.24     5714.09    221.59 o 
  -8   2   4      361.27      289.60     21.87 o 
  -6   2   4      361.27      297.36     14.81 o 
  -4   2   4      426.09      368.96     14.42 o 
  -2   2   4     5057.93     4973.06     51.99 o 
   0   2   4    14706.73    13890.42    124.39 o 
   2   2   4      319.47      252.79     15.46 o 
   4   2   4     4468.56     4628.06     50.96 o 
   6   2   4     7944.55     7833.90     99.56 o 
   8   2   4     2408.57     2278.09     69.29 o 
  10   2   4     3446.21     3466.32    106.74 o 
  12   2   4     1671.10     1940.49    135.06 o 
  14   2   4       32.86       69.33     60.12 o 
 -17   3   4        5.35      -26.67     47.01 o 
 -15   3   4       11.07       43.69     33.84 o 
 -13   3   4       43.38       32.38     26.03 o 
 -11   3   4      148.25      149.97     26.20 o 
  -9   3   4      837.26      881.97     52.11 o 
  -7   3   4        1.34       -0.18      9.12 o 
  -5   3   4      386.16      328.24     15.22 o 
  -3   3   4      585.22      609.35     16.86 o 
  -1   3   4      365.00      317.92     15.08 o 
   1   3   4      867.95     1048.12     24.09 o 
   3   3   4      687.06      785.85     21.25 o 
   5   3   4        0.09        7.36      7.00 o 
   7   3   4       20.60       35.39     16.04 o 
   9   3   4      233.81      181.30     30.44 o 
  11   3   4      137.37      159.41     42.46 o 
  13   3   4      117.06       91.86     58.09 o 
  15   3   4       22.82       16.00     62.33 o 
 -16   4   4      586.87      709.98    118.76 o 
 -14   4   4      111.83      126.46     37.47 o 
 -12   4   4        9.37       17.97     22.02 o 
 -10   4   4     1610.86     1617.53     66.80 o 
  -8   4   4     2079.55     2017.54     50.84 o 
  -6   4   4     2427.27     2267.17     34.99 o 
  -4   4   4     6051.67     5930.29     60.35 o 
  -2   4   4     8503.31     8328.84     80.97 o 
   0   4   4     7546.04     7486.49     79.03 o 
   2   4   4     6298.80     6057.01     69.18 o 
   4   4   4     8620.89     8450.02     84.22 o 
   6   4   4     2041.41     1944.54     54.42 o 
   8   4   4      967.62     1021.86     94.45 o 
  10   4   4     1371.14     1648.45     92.42 o 
  12   4   4      222.42      174.51     57.99 o 
  14   4   4      331.73      375.40     85.32 o 
 -15   5   4      114.70      114.77     42.22 o 
 -13   5   4       18.44        0.64     26.88 o 
 -11   5   4       43.16       44.69     25.68 o 
  -9   5   4        3.84       -8.99     15.92 o 
  -7   5   4        0.18       14.85     11.72 o 
  -5   5   4     1761.02     1709.07     29.92 o 
  -3   5   4        0.50        5.25      5.78 o 
  -1   5   4      447.74      550.54     17.46 o 
   1   5   4      664.22      688.10     21.97 o 
   3   5   4      256.16      228.85     14.92 o 
   5   5   4     2369.76     2314.59     42.52 o 
   7   5   4      493.78      425.11     34.16 o 
   9   5   4      113.05       81.85     27.92 o 
  11   5   4       48.93       28.46     52.82 o 
  13   5   4       21.39       54.48     58.31 o 
  15   5   4       30.65      -19.98     62.32 o 
 -16   6   4      261.15      180.97     53.69 o 
 -14   6   4      219.88      171.35     72.27 o 
 -12   6   4      531.08      539.93     67.73 o 
 -10   6   4      710.75      773.88     69.75 o 
  -8   6   4       46.53       34.02     16.96 o 
  -6   6   4     4418.19     4260.40     68.39 o 
  -4   6   4    23743.19    24176.74    178.83 o 
  -2   6   4     6800.77     6550.06     67.16 o 
   0   6   4     8329.33     7952.74    104.91 o 
   2   6   4     9890.54     9762.74    100.95 o 
   4   6   4     7482.88     7166.98     78.21 o 
   6   6   4      636.91      691.11     25.45 o 
   8   6   4      557.87      475.33     36.85 o 
  10   6   4      388.10      480.29    145.51 o 
  12   6   4      602.34      653.60    129.60 o 
  14   6   4      812.10     1142.68    400.48 o 
 -15   7   4       30.10       -6.45     35.25 o 
 -13   7   4       83.59       37.36     36.36 o 
 -11   7   4        5.36       11.62     26.19 o 
  -9   7   4       58.21        8.24     24.37 o 
  -7   7   4      171.58      182.76     22.33 o 
  -5   7   4      191.53      196.47     12.90 o 
  -3   7   4        6.94       22.88      9.48 o 
  -1   7   4     2019.80     2076.98     39.98 o 
   1   7   4      152.99      160.91     13.83 o 
   3   7   4     1014.29     1130.80     28.57 o 
   5   7   4      620.64      649.94     28.27 o 
   7   7   4        9.92        2.69     16.11 o 
   9   7   4      312.95      291.64     47.34 o 
  11   7   4      259.75      270.73     66.65 o 
  13   7   4       48.66       -8.83     50.59 o 
 -16   8   4      235.82      256.27     58.60 o 
 -14   8   4      399.59      388.04     76.81 o 
 -12   8   4      210.11      156.99     45.81 o 
 -10   8   4      277.58      249.22     46.19 o 
  -8   8   4      145.08       95.45     25.57 o 
  -6   8   4     4634.61     4649.35     89.96 o 
  -4   8   4     9764.23    10190.21    102.68 o 
  -2   8   4     2322.77     2100.80     38.23 o 
   0   8   4    13493.96    13610.74    153.21 o 
   2   8   4     1442.17     1301.11     28.14 o 
   4   8   4    10166.22     9914.87    119.81 o 
   6   8   4     8284.99     8706.52    173.82 o 
   8   8   4     2110.09     1932.09     93.98 o 
  10   8   4      455.09      492.67     78.42 o 
  12   8   4     1402.28     1678.75    573.04 o 
  14   8   4      232.54      462.68    101.12 o 
 -15   9   4      145.04       99.41     50.48 o 
 -13   9   4      102.61       59.87     43.58 o 
 -11   9   4      111.09      110.26     39.70 o 
  -9   9   4       42.36       47.24     33.72 o 
  -7   9   4        3.81       10.11     18.24 o 
  -5   9   4      338.83      379.07     34.91 o 
  -3   9   4      924.92     1045.84     29.45 o 
  -1   9   4        1.96       18.62      8.74 o 
   1   9   4       18.28       23.26      9.11 o 
   3   9   4     2087.38     2128.58     63.04 o 
   5   9   4     2215.48     2156.17     66.98 o 
   7   9   4        0.52        0.21     17.89 o 
   9   9   4     1360.85     1279.94     89.32 o 
  11   9   4        0.28       26.30     43.96 o 
  13   9   4       84.65       46.59     69.53 o 
 -16  10   4      215.29      132.25     53.32 o 
 -14  10   4      106.29      151.81     54.28 o 
 -12  10   4      172.25      182.09     49.47 o 
 -10  10   4     1272.92     1295.92     96.39 o 
  -8  10   4     1902.13     2077.44    119.79 o 
  -6  10   4     1234.66     1171.99     49.51 o 
  -4  10   4     3660.97     3541.68     62.64 o 
  -2  10   4     3774.70     3864.50     68.88 o 
   0  10   4     1094.32     1043.97     30.00 o 
   2  10   4     3443.91     3672.34     59.63 o 
   4  10   4     5965.86     6152.62    120.00 o 
   6  10   4     1241.23     1422.59     67.69 o 
   8  10   4     1145.39     1429.49    247.23 o 
  10  10   4     1761.44     1782.58    110.11 o 
  12  10   4      215.08      224.54     74.51 o 
  14  10   4      302.52      356.21     94.38 o 
 -15  11   4      114.80      102.31     57.47 o 
 -13  11   4       24.49       -6.06     35.44 o 
 -11  11   4      336.60      382.94     89.90 o 
  -9  11   4       42.44       33.10     28.45 o 
  -7  11   4       43.05       46.28     23.73 o 
  -5  11   4      518.43      462.83     30.11 o 
  -3  11   4        6.59        4.82     10.52 o 
  -1  11   4        0.80       -6.49      8.83 o 
   1  11   4      204.14      202.78     20.12 o 
   3  11   4       69.06       52.48     16.70 o 
   5  11   4        4.20       16.38     17.46 o 
   7  11   4      192.26      164.88     39.01 o 
   9  11   4       75.09       26.28     35.22 o 
  11  11   4      328.35      215.34     68.84 o 
  13  11   4      150.63      133.66     73.25 o 
 -14  12   4       64.83       65.65     50.92 o 
 -12  12   4      658.17      741.79     86.01 o 
 -10  12   4     5481.98     5516.74    218.32 o 
  -8  12   4      571.87      629.29     99.65 o 
  -6  12   4      395.07      365.40     48.39 o 
  -4  12   4     2086.88     2030.52     56.20 o 
  -2  12   4      291.84      248.06     19.67 o 
   0  12   4     1843.90     1944.37     43.80 o 
   2  12   4     1079.30     1328.85     41.13 o 
   4  12   4      836.03      971.44     51.30 o 
   6  12   4     2387.18     2561.29    116.89 o 
   8  12   4     2668.59     2900.91    123.99 o 
  10  12   4     2460.30     2732.17    218.99 o 
  12  12   4      443.99      547.25    102.08 o 
 -15  13   4        4.51       14.49     51.09 o 
 -13  13   4      599.25      539.45    226.94 o 
 -11  13   4      156.67       75.19     44.50 o 
  -9  13   4      285.51      160.21     43.96 o 
  -7  13   4      237.17      303.87     40.39 o 
  -5  13   4      145.57       85.22     23.79 o 
  -3  13   4       25.47       27.32     16.11 o 
  -1  13   4     1375.40     1261.17     38.92 o 
   1  13   4      147.19      135.59     17.99 o 
   3  13   4      378.65      331.33     33.96 o 
   5  13   4     1052.77     1065.48     56.85 o 
   7  13   4      150.44      130.62     38.84 o 
   9  13   4        8.86       12.66     33.34 o 
  11  13   4      332.41      277.11     62.97 o 
  13  13   4      171.58      227.48    123.31 o 
 -14  14   4       24.90       73.10     56.73 o 
 -12  14   4     1305.29     1413.21    221.75 o 
 -10  14   4     2600.56     2549.09    206.57 o 
  -8  14   4     1950.28     2122.58     96.22 o 
  -6  14   4     2962.26     3108.41    103.65 o 
  -4  14   4      384.98      409.08     42.31 o 
  -2  14   4     3332.18     3153.50     79.80 o 
   0  14   4      727.14      821.55     38.64 o 
   2  14   4      840.91      509.93     59.80 o 
   4  14   4     1483.42     1469.04    106.04 o 
   6  14   4     2876.28     3145.87    125.00 o 
   8  14   4      645.07      688.61    146.63 o 
  10  14   4      784.72      859.79    115.18 o 
  12  14   4      876.66      947.89    150.36 o 
 -13  15   4       44.70       52.65     51.35 o 
 -11  15   4      106.76       34.81     38.45 o 
  -9  15   4      841.32      982.77    121.22 o 
  -7  15   4     1175.85     1213.97     84.97 o 
  -5  15   4     1558.51     1382.75     74.95 o 
  -3  15   4      589.19      455.43     34.67 o 
  -1  15   4       57.22       16.18     17.34 o 
   1  15   4      114.31      128.35     24.04 o 
   3  15   4      149.90      124.91     24.02 o 
   5  15   4       31.78       -6.97     25.32 o 
   7  15   4       93.78       57.71     34.36 o 
   9  15   4       89.10        0.60     38.70 o 
  11  15   4       60.40      128.59     55.67 o 
 -14  16   4       43.11       82.94     58.27 o 
 -12  16   4      969.87     1008.33    152.29 o 
 -10  16   4     1007.62     1010.00    103.82 o 
  -8  16   4       74.47       28.49     33.30 o 
  -6  16   4       34.33       17.27     27.36 o 
  -4  16   4      359.96      377.67     46.70 o 
  -2  16   4     3309.27     3079.17     81.96 o 
   0  16   4     2462.74     2492.86     89.62 o 
   2  16   4     1045.07     1154.07     65.35 o 
   4  16   4     2063.00     1856.93     82.04 o 
   6  16   4     1088.87     1189.46    136.26 o 
   8  16   4     1253.06     1406.20    156.83 o 
  10  16   4     1055.30     1280.90    226.39 o 
  12  16   4      498.69      509.81    104.34 o 
 -13  17   4       63.65      -17.58     51.40 o 
 -11  17   4       19.19        7.01     39.94 o 
  -9  17   4      658.22      610.58    178.35 o 
  -7  17   4        8.14        4.39     31.05 o 
  -5  17   4        1.65       19.01     27.65 o 
  -3  17   4      123.79       99.16     35.32 o 
  -1  17   4      383.08      539.01     90.44 o 
   1  17   4     2253.89     2096.08    102.59 o 
   3  17   4      150.37      159.45     32.59 o 
   5  17   4      210.71      126.46     40.51 o 
   7  17   4      357.79      376.76     61.86 o 
   9  17   4      199.61      210.60     65.88 o 
  11  17   4       10.58        0.20     49.62 o 
 -12  18   4       20.15       -9.44     47.23 o 
 -10  18   4      975.53     1072.12    211.22 o 
  -8  18   4      175.98      206.78     51.45 o 
  -6  18   4      744.44      635.55     71.61 o 
  -4  18   4     2590.87     2628.89    209.99 o 
  -2  18   4     1157.19     1138.25     83.36 o 
   0  18   4     2351.76     2387.64    160.24 o 
   2  18   4     1484.13     1545.76    177.57 o 
   4  18   4     1089.09     1064.18    105.39 o 
   6  18   4      475.70      389.55     70.08 o 
   8  18   4       52.62       35.81     44.46 o 
  10  18   4      198.44      211.70     73.53 o 
 -11  19   4      118.67       63.08     52.52 o 
  -9  19   4       69.38       33.32     43.92 o 
  -7  19   4      552.72      315.16     56.82 o 
  -5  19   4       33.86       54.59     35.02 o 
  -3  19   4      282.06      194.89     54.50 o 
  -1  19   4      224.53      179.72     92.20 o 
   1  19   4       40.81      -17.98     49.32 o 
   3  19   4      286.49      393.64    105.65 o 
   5  19   4     1195.80     1571.04    117.87 o 
   7  19   4      204.18      204.73     55.90 o 
   9  19   4        3.08      -28.59     57.40 o 
 -10  20   4       61.08      156.07     58.45 o 
  -8  20   4      374.30      411.14     72.75 o 
  -6  20   4      703.97      681.71     76.94 o 
  -4  20   4     1746.49     2053.59    298.33 o 
  -2  20   4     2992.88     2926.04    230.39 o 
   0  20   4     1513.90     1375.00    119.68 o 
   2  20   4      762.60      481.15    122.83 o 
   4  20   4     1779.11     1559.76    206.37 o 
   6  20   4       26.05       47.36     45.03 o 
   8  20   4      296.18      198.08     62.87 o 
 -11  21   4      292.10      257.94     88.58 o 
  -9  21   4       28.43       -3.16     44.89 o 
  -7  21   4        2.94       12.54     45.53 o 
  -5  21   4      997.12      975.38    125.54 o 
  -3  21   4      372.54      302.38     69.19 o 
  -1  21   4      153.79      156.49     54.89 o 
   1  21   4      672.02      616.23    135.24 o 
   3  21   4       64.06       76.69     69.85 o 
   5  21   4       10.61        2.07     66.51 o 
   7  21   4        3.25       38.39     61.89 o 
   9  21   4       46.06       15.39     54.21 o 
 -10  22   4      102.51      181.74     65.82 o 
  -8  22   4       54.77       33.21     48.26 o 
  -6  22   4      909.41      698.24    105.75 o 
  -4  22   4     2142.26     2326.35    239.30 o 
  -2  22   4       27.86       17.91     44.53 o 
   0  22   4      495.43      426.10    115.83 o 
   2  22   4      696.38      461.58    122.99 o 
   4  22   4     2617.31     2578.38    266.03 o 
   6  22   4     2192.13     2045.04    253.46 o 
   8  22   4       77.55       51.29     52.79 o 
  -9  23   4       58.91       48.01     55.50 o 
  -7  23   4       45.53       77.77     60.74 o 
  -5  23   4       44.11       31.56     54.28 o 
  -3  23   4       82.56       -5.94     48.25 o 
  -1  23   4      118.62      108.67     73.19 o 
   1  23   4       57.49       52.82     69.69 o 
   3  23   4      387.66      413.05    126.02 o 
   5  23   4       52.28        0.64     68.42 o 
   7  23   4      178.10      130.63    105.17 o 
  -8  24   4      397.09      353.29     92.44 o 
  -6  24   4      397.04      273.42    113.45 o 
  -4  24   4      624.13      552.13    175.18 o 
  -2  24   4      138.96      126.03     64.18 o 
   0  24   4      219.53       38.35     68.89 o 
   2  24   4       70.04      118.22     83.69 o 
   4  24   4      672.22      785.37    173.27 o 
   6  24   4      547.47      505.02    148.77 o 
  -5  25   4       24.59       75.15     61.00 o 
  -3  25   4      166.88      111.56    116.39 o 
  -1  25   4       91.97      155.93     91.01 o 
   1  25   4       44.15       75.58     84.81 o 
   3  25   4      273.25      405.09    131.43 o 
   5  25   4        4.87       11.14     94.99 o 
  -4  26   4       58.13      -41.73     49.96 o 
  -2  26   4      197.25      268.26    115.35 o 
   0  26   4       59.38       79.08     82.26 o 
   2  26   4       24.17      -28.16     72.71 o 
 -17   1   5       43.11       88.03     47.27 o 
 -15   1   5      622.08      541.04     67.28 o 
 -13   1   5     2051.90     1899.61     81.27 o 
 -11   1   5     1255.12     1232.26     60.30 o 
  -9   1   5     1980.42     2048.30     63.86 o 
  -7   1   5      573.65      561.02     32.93 o 
  -5   1   5     4333.53     4501.36     49.44 o 
  -3   1   5     2520.29     2533.53     44.81 o 
  -1   1   5      912.04     1250.92     27.11 o 
   1   1   5     3824.48     3685.21     59.47 o 
   3   1   5     9311.23     9114.34    112.46 o 
   5   1   5     5417.61     5532.82     83.70 o 
   7   1   5     4051.57     4037.28    114.23 o 
   9   1   5     3385.69     3444.56    124.21 o 
  11   1   5      267.10      219.07     60.95 o 
  13   1   5      115.96       74.94     87.19 o 
 -16   2   5      281.55      176.36     68.90 o 
 -14   2   5       40.73        6.12     26.78 o 
 -12   2   5      871.51      712.40     74.63 o 
 -10   2   5       57.45       35.36     19.28 o 
  -8   2   5      509.66      540.50     36.38 o 
  -6   2   5       80.17       98.43     13.22 o 
  -4   2   5      694.04      809.00     25.53 o 
  -2   2   5     2348.57     2301.44     33.23 o 
   0   2   5        0.54        3.67      6.84 o 
   2   2   5      580.53      561.28     20.70 o 
   4   2   5        4.51       25.02      9.19 o 
   6   2   5      231.58      152.33     24.34 o 
   8   2   5      224.11      182.27     31.11 o 
  10   2   5      846.34      723.96     72.34 o 
  12   2   5      125.29      161.74     58.91 o 
  14   2   5        8.75       43.76     98.17 o 
 -15   3   5       37.70       77.05     36.30 o 
 -13   3   5     2605.34     2811.18    102.61 o 
 -11   3   5      225.12      162.88     27.73 o 
  -9   3   5      195.59      184.54     25.59 o 
  -7   3   5     3698.23     3601.99     66.70 o 
  -5   3   5     1287.90     1217.87     29.83 o 
  -3   3   5     8292.33     8087.72     86.71 o 
  -1   3   5     7248.67     6779.68     93.05 o 
   1   3   5     2993.98     2996.51     46.60 o 
   3   3   5     3134.67     3160.21     48.66 o 
   5   3   5     3189.80     3351.81     64.25 o 
   7   3   5     4903.49     4731.35    107.85 o 
   9   3   5     1151.59     1086.93     78.03 o 
  11   3   5      464.43      505.46     65.76 o 
  13   3   5      565.54      647.96    112.81 o 
 -16   4   5        0.03        1.67     35.30 o 
 -14   4   5      280.35      195.61     45.77 o 
 -12   4   5      141.85       97.79     29.98 o 
 -10   4   5      780.19      820.06     66.40 o 
  -8   4   5       80.32       71.06     20.56 o 
  -6   4   5      232.42      199.53     15.46 o 
  -4   4   5     1058.65      966.04     23.49 o 
  -2   4   5       76.82       79.18     10.81 o 
   0   4   5        0.98       12.26      7.66 o 
   2   4   5      453.81      433.53     20.15 o 
   4   4   5       29.15       26.30      9.97 o 
   6   4   5      232.55      189.25     26.34 o 
   8   4   5       20.79        1.90     19.50 o 
  10   4   5        4.44       35.47     31.51 o 
  12   4   5       12.98       53.67     47.40 o 
  14   4   5       29.53       33.66     66.12 o 
 -15   5   5       11.70        3.61     35.32 o 
 -13   5   5      118.73       72.89     32.79 o 
 -11   5   5      710.04      548.95     56.64 o 
  -9   5   5      422.73      432.76     43.52 o 
  -7   5   5     3481.29     3644.19     72.00 o 
  -5   5   5     6690.76     6599.56     72.82 o 
  -3   5   5     3799.32     3597.90     49.85 o 
  -1   5   5     5636.14     5524.32     68.52 o 
   1   5   5    12211.65    11581.59    116.65 o 
   3   5   5     6273.82     6117.21     80.22 o 
   5   5   5      440.91      490.17     23.61 o 
   7   5   5      459.50      426.93     38.82 o 
   9   5   5      719.09      670.80     65.11 o 
  11   5   5      826.66      864.28    248.77 o 
  13   5   5      263.64      207.07     77.04 o 
 -16   6   5        4.95       54.27     44.21 o 
 -14   6   5        0.41        7.88     32.61 o 
 -12   6   5      120.06       80.34     34.27 o 
 -10   6   5       35.24       41.22     25.79 o 
  -8   6   5      820.35      793.02     51.82 o 
  -6   6   5      240.29      235.53     21.62 o 
  -4   6   5      351.33      416.92     18.60 o 
  -2   6   5      448.08      544.99     21.81 o 
   0   6   5      118.30      169.27     14.09 o 
   2   6   5     4846.44     4605.11     68.09 o 
   4   6   5      999.58      976.52     39.38 o 
   6   6   5       57.72       34.67     17.52 o 
   8   6   5      271.19      233.78     36.65 o 
  10   6   5      116.85       42.94     59.35 o 
  12   6   5        3.37      -41.34     69.53 o 
  14   6   5       12.08      -25.61     87.11 o 
 -15   7   5      254.75      231.04     53.30 o 
 -13   7   5      324.89      432.39     67.15 o 
 -11   7   5       56.35       37.15     33.84 o 
  -9   7   5     2435.40     2395.52    104.35 o 
  -7   7   5    10182.83    10347.83    151.20 o 
  -5   7   5     3631.05     3508.40     58.10 o 
  -3   7   5    13522.66    13535.17    120.84 o 
  -1   7   5     3370.85     3190.00     54.00 o 
   1   7   5     6497.76     5909.38     80.61 o 
   3   7   5     6025.75     5990.97     93.91 o 
   5   7   5     7764.82     7795.96    127.09 o 
   7   7   5       22.33       33.46     21.18 o 
   9   7   5     2569.95     2576.96    111.49 o 
  11   7   5     1046.98     1327.83    128.82 o 
  13   7   5      976.93     1076.58    129.24 o 
 -16   8   5       15.11      -14.01     41.74 o 
 -14   8   5      117.18       78.31     40.15 o 
 -12   8   5      235.63      170.74     48.49 o 
 -10   8   5       11.87       16.43     26.90 o 
  -8   8   5        2.16        7.73     24.88 o 
  -6   8   5      903.60      842.28     37.24 o 
  -4   8   5      476.48      525.02     23.20 o 
  -2   8   5      298.87      243.46     17.23 o 
   0   8   5      819.22      820.11     28.88 o 
   2   8   5     2780.50     2695.11     69.81 o 
   4   8   5      802.31      860.62     41.43 o 
   6   8   5       95.33      108.09     21.77 o 
   8   8   5       17.35      -21.82     21.82 o 
  10   8   5      291.46      236.94    130.95 o 
  12   8   5      235.23      146.02     66.23 o 
 -15   9   5       45.48       57.55     40.13 o 
 -13   9   5      236.17      265.66     58.65 o 
 -11   9   5       76.07      106.68     41.09 o 
  -9   9   5      456.94      494.54     60.07 o 
  -7   9   5     4911.48     4966.58    124.32 o 
  -5   9   5      854.63      893.52     38.43 o 
  -3   9   5      828.62      706.71     29.34 o 
  -1   9   5     4172.19     4156.54     60.74 o 
   1   9   5     9409.43     9359.64    137.53 o 
   3   9   5     8149.73     8000.49    120.40 o 
   5   9   5      625.37      597.68     37.88 o 
   7   9   5     1610.30     1783.49     79.62 o 
   9   9   5      658.76      592.02     85.86 o 
  11   9   5      442.59      426.86     86.49 o 
  13   9   5      279.59      188.50    135.32 o 
 -14  10   5        8.26        8.70     42.38 o 
 -12  10   5        7.02       -0.59     38.53 o 
 -10  10   5        1.94       17.75     28.84 o 
  -8  10   5      153.31      115.77     36.54 o 
  -6  10   5        2.81       -0.42     16.97 o 
  -4  10   5      265.25      246.21     20.76 o 
  -2  10   5      194.13      188.28     18.20 o 
   0  10   5      108.35       96.96     16.82 o 
   2  10   5      120.36      143.42     21.39 o 
   4  10   5      986.35      934.73     44.50 o 
   6  10   5      784.84      769.72     51.23 o 
   8  10   5      105.05      115.13     38.41 o 
  10  10   5      192.57      239.22     65.93 o 
  12  10   5       31.68      -12.17     54.83 o 
 -15  11   5       41.91       95.64     60.38 o 
 -13  11   5     1376.83     1443.53    149.43 o 
 -11  11   5     1623.49     1598.92    203.63 o 
  -9  11   5      110.69      120.97     39.43 o 
  -7  11   5      439.24      474.33     46.91 o 
  -5  11   5     2084.31     2044.71     64.62 o 
  -3  11   5     2624.50     2600.69     81.70 o 
  -1  11   5     1080.76     1128.25     37.26 o 
   1  11   5     1452.94     1497.80     56.88 o 
   3  11   5     2832.31     2816.24     95.62 o 
   5  11   5     1881.01     1970.30     70.77 o 
   7  11   5     2725.15     2903.14     99.35 o 
   9  11   5     1614.22     2173.30    150.02 o 
  11  11   5      460.75      478.62     89.99 o 
  13  11   5       87.21        9.21     76.37 o 
 -14  12   5      458.07      404.82    100.61 o 
 -12  12   5      152.88       66.44     41.97 o 
 -10  12   5      158.78      127.71     51.25 o 
  -8  12   5       97.13       81.52     36.56 o 
  -6  12   5        7.21       15.39     22.64 o 
  -4  12   5       96.74       54.77     19.37 o 
  -2  12   5       62.35       45.44     15.63 o 
   0  12   5      438.90      371.43     31.43 o 
   2  12   5      406.34      387.55     66.69 o 
   4  12   5       40.12       33.51     19.13 o 
   6  12   5       93.51       71.96     32.78 o 
   8  12   5      728.00      773.67    117.63 o 
  10  12   5      495.49      529.47     96.57 o 
  12  12   5        1.99       28.83     64.44 o 
 -13  13   5     1945.53     1952.62    308.04 o 
 -11  13   5      557.96      519.22     74.24 o 
  -9  13   5     1421.77     1727.62    190.29 o 
  -7  13   5     1563.59     1743.92     99.35 o 
  -5  13   5      529.90      610.05     51.43 o 
  -3  13   5     1212.24     1180.94     57.96 o 
  -1  13   5       24.20        9.21     16.23 o 
   1  13   5      415.97      408.29     33.85 o 
   3  13   5     3529.80     3526.98     93.61 o 
   5  13   5     2090.12     1932.30     83.96 o 
   7  13   5     2824.17     2731.46    121.20 o 
   9  13   5      991.76     1198.71    100.82 o 
  11  13   5       33.75        1.99     78.52 o 
 -14  14   5       15.83       50.85     70.18 o 
 -12  14   5       28.62       40.23     46.46 o 
 -10  14   5      676.52      629.04     97.34 o 
  -8  14   5      342.39      382.28     94.94 o 
  -6  14   5      740.97      650.99     56.14 o 
  -4  14   5      152.94      139.57     32.87 o 
  -2  14   5      170.18      117.92     23.78 o 
   0  14   5      375.99      423.55     34.57 o 
   2  14   5       13.86       19.37     22.67 o 
   4  14   5      117.38      137.17     32.24 o 
   6  14   5       60.97       64.33     36.91 o 
   8  14   5       15.77       13.42     35.34 o 
  10  14   5       97.17       26.77     81.46 o 
  12  14   5        3.82      -36.09     77.80 o 
 -13  15   5      827.09      786.99    110.51 o 
 -11  15   5      133.22      150.54     52.00 o 
  -9  15   5      115.75      116.89     44.65 o 
  -7  15   5       95.75      100.16     31.64 o 
  -5  15   5     1778.35     1723.00     84.08 o 
  -3  15   5      708.88      728.74     49.21 o 
  -1  15   5      321.58      433.28     36.91 o 
   1  15   5     2025.60     2127.19     88.36 o 
   3  15   5     1747.24     1795.41     79.72 o 
   5  15   5     2548.31     2625.76    187.77 o 
   7  15   5     1598.14     1600.27    107.12 o 
   9  15   5     1481.62     1585.92    149.70 o 
  11  15   5      324.65      261.36     86.42 o 
 -12  16   5      426.69      383.67    130.26 o 
 -10  16   5      266.42      264.28     58.65 o 
  -8  16   5       42.43       44.75     36.63 o 
  -6  16   5        1.90       11.85     31.86 o 
  -4  16   5      222.85      271.08     46.88 o 
  -2  16   5     1109.80     1097.48     90.07 o 
   0  16   5        1.48        1.01     31.07 o 
   2  16   5      278.49      370.61     64.10 o 
   4  16   5      363.39      329.61     43.22 o 
   6  16   5      119.41      149.62     46.50 o 
   8  16   5      100.87       19.99     38.18 o 
  10  16   5       40.64       33.80     64.25 o 
 -13  17   5      401.12      250.69    113.69 o 
 -11  17   5       98.63      187.16     57.17 o 
  -9  17   5      203.40      173.19     53.62 o 
  -7  17   5      401.72      518.33     66.69 o 
  -5  17   5     1793.84     1578.04     98.35 o 
  -3  17   5     4126.95     4156.60    202.63 o 
  -1  17   5      325.39      454.82     73.38 o 
   1  17   5      938.89     1140.82    155.45 o 
   3  17   5     1983.12     1783.35     83.21 o 
   5  17   5      109.94       99.45     41.17 o 
   7  17   5      549.41      586.25     90.02 o 
   9  17   5      711.56      657.97     85.90 o 
 -12  18   5      163.36      109.20     54.48 o 
 -10  18   5       85.29       37.56     49.02 o 
  -8  18   5       97.99       52.07     39.33 o 
  -6  18   5      447.00      481.05     92.35 o 
  -4  18   5        4.35       30.11     32.11 o 
  -2  18   5      837.75      700.88    142.80 o 
   0  18   5      699.02      805.73    142.40 o 
   2  18   5        2.89       38.66     54.73 o 
   4  18   5      156.59      132.92     42.81 o 
   6  18   5      310.94      321.19     62.14 o 
   8  18   5       21.57       43.25     48.56 o 
  10  18   5        6.56       -4.99     71.22 o 
 -11  19   5       57.64       -5.95     43.10 o 
  -9  19   5       73.99      104.11     49.85 o 
  -7  19   5     1598.38     1999.01    207.64 o 
  -5  19   5     1011.90     1191.59     94.57 o 
  -3  19   5     1089.31      854.06    100.68 o 
  -1  19   5     2285.74     2400.18    225.78 o 
   1  19   5     1682.11     1779.17    201.59 o 
   3  19   5      304.38      357.52    101.99 o 
   5  19   5       45.06       98.24     45.24 o 
   7  19   5      122.73       77.56     49.26 o 
   9  19   5       39.46       42.21     54.06 o 
 -10  20   5       80.89       34.94     53.53 o 
  -8  20   5       63.13       10.64     40.43 o 
  -6  20   5       77.93       44.21     38.73 o 
  -4  20   5      118.43       73.69     50.97 o 
  -2  20   5      188.94      174.38     81.31 o 
   0  20   5       40.02       12.25     57.92 o 
   2  20   5     1069.37     1131.91    177.09 o 
   4  20   5      273.73      294.67    108.19 o 
   6  20   5       76.07      102.78     50.58 o 
   8  20   5       78.87       76.13     56.07 o 
  -9  21   5      357.30      312.92     74.26 o 
  -7  21   5     1939.42     2490.30    172.66 o 
  -5  21   5      845.60      775.73    107.24 o 
  -3  21   5      679.84      593.47    161.42 o 
  -1  21   5      679.02      554.02    129.83 o 
   1  21   5     1646.82     1434.54    197.46 o 
   3  21   5      864.99     1031.83    177.25 o 
   5  21   5      560.69      415.76    126.97 o 
   7  21   5        6.61        3.15     51.02 o 
  -8  22   5      102.64       44.67     52.46 o 
  -6  22   5       94.34       76.97     59.29 o 
  -4  22   5      485.26      450.48    151.00 o 
  -2  22   5      358.53      424.98    122.04 o 
   0  22   5        5.78       52.03     68.74 o 
   2  22   5       41.02       12.57     62.69 o 
   4  22   5        7.84      123.79     94.51 o 
   6  22   5       17.52      -40.25     71.76 o 
  -7  23   5      549.68      414.02     94.32 o 
  -5  23   5        5.20       -0.33     51.12 o 
  -3  23   5      346.88      345.43    119.01 o 
  -1  23   5        9.10       32.78     70.64 o 
   1  23   5     1685.99     2193.02    249.96 o 
   3  23   5     4217.55     4926.37    343.68 o 
   5  23   5       28.55       19.73     88.15 o 
  -6  24   5      227.16      137.23     73.37 o 
  -4  24   5        9.68      131.11     88.47 o 
  -2  24   5        4.69      -17.50     56.33 o 
   0  24   5      962.72     1120.30    188.86 o 
   2  24   5       11.86      -22.91     68.26 o 
   4  24   5      518.75      613.37    161.18 o 
  -5  25   5      142.46      168.34     96.42 o 
  -3  25   5       22.08      -13.05     74.78 o 
  -1  25   5      340.73      435.48    137.15 o 
   1  25   5      157.14       43.76     82.74 o 
   3  25   5       63.81       37.23     80.35 o 
  -2  26   5       45.68       15.75     74.15 o 
   0  26   5       37.71      118.22     95.78 o 
 -16   0   6      580.57      385.83     87.96 o 
 -14   0   6      513.71      458.93     87.30 o 
 -12   0   6     1204.08     1169.04     90.62 o 
 -10   0   6     2545.86     2632.92    110.96 o 
  -8   0   6     3840.85     3857.33    126.20 o 
  -6   0   6      396.20      431.18     41.45 o 
  -4   0   6       61.71       35.36     11.83 o 
  -2   0   6      905.16      904.37     56.79 o 
   0   0   6     1196.04     1146.57     50.78 o 
   2   0   6     9881.35    10100.47    206.07 o 
   4   0   6     5911.54     6118.19    155.40 o 
   6   0   6     3641.83     3592.23    225.84 o 
   8   0   6      531.27      569.61    108.19 o 
  10   0   6      129.35      203.02     84.96 o 
  12   0   6      912.95     1051.56    159.59 o 
 -15   1   6       42.90       25.65     38.57 o 
 -13   1   6      216.40      143.86     32.04 o 
 -11   1   6      419.50      413.80     43.76 o 
  -9   1   6      131.32      128.83     24.45 o 
  -7   1   6      617.93      604.88     32.06 o 
  -5   1   6      437.17      430.64     19.24 o 
  -3   1   6     3100.52     3023.94     41.99 o 
  -1   1   6       21.83       35.86      8.95 o 
   1   1   6       28.83       16.82     10.12 o 
   3   1   6      484.39      436.91     34.66 o 
   5   1   6        2.33       15.82     10.77 o 
   7   1   6      841.91      739.70     51.52 o 
   9   1   6        8.40        3.24     48.85 o 
  11   1   6       71.25      103.74     57.18 o 
  13   1   6      125.13      229.28    113.13 o 
 -16   2   6      911.73      768.66     85.38 o 
 -14   2   6      438.46      466.03     72.89 o 
 -12   2   6      191.31      183.73     32.86 o 
 -10   2   6       14.73       -3.29     16.99 o 
  -8   2   6      265.19      191.52     27.26 o 
  -6   2   6     5069.98     4917.56     73.65 o 
  -4   2   6      298.61      259.63     14.96 o 
  -2   2   6     2502.79     2385.08     37.98 o 
   0   2   6    13267.89    12900.47    131.37 o 
   2   2   6     3656.84     3727.79     72.67 o 
   4   2   6     6945.24     6628.85    125.45 o 
   6   2   6     6688.65     6439.46    133.36 o 
   8   2   6      802.38      656.41     81.89 o 
  10   2   6      491.79      495.02     79.99 o 
  12   2   6      199.80      124.58     94.35 o 
 -15   3   6      276.54      205.22     51.61 o 
 -13   3   6      209.58      135.44     35.19 o 
 -11   3   6        9.65        2.78     18.37 o 
  -9   3   6       12.41        4.46     18.02 o 
  -7   3   6      293.05      309.39     27.14 o 
  -5   3   6      684.60      668.27     26.79 o 
  -3   3   6      676.85      640.70     23.05 o 
  -1   3   6      347.13      341.39     19.96 o 
   1   3   6       29.62       29.90      9.61 o 
   3   3   6      101.66       66.50     17.33 o 
   5   3   6      161.26      130.31     25.87 o 
   7   3   6      125.48      111.89     28.33 o 
   9   3   6      174.21      168.51     72.00 o 
  11   3   6       12.38       27.69     77.49 o 
  13   3   6        6.94      -12.89     80.99 o 
 -16   4   6      261.92      246.80     57.85 o 
 -14   4   6      279.10      262.02     52.12 o 
 -12   4   6       24.20       48.74     28.93 o 
 -10   4   6     1707.47     1806.79     75.21 o 
  -8   4   6     2649.95     2763.59     93.62 o 
  -6   4   6     2862.85     2851.76     56.58 o 
  -4   4   6     3588.00     3578.92     52.46 o 
  -2   4   6     3061.59     2906.99     43.28 o 
   0   4   6     5513.59     5193.07     70.24 o 
   2   4   6     3289.57     3212.05     75.58 o 
   4   4   6     1757.04     1879.42     71.95 o 
   6   4   6     1163.76     1151.86    149.71 o 
   8   4   6      936.75      853.85     71.29 o 
  10   4   6      705.23      610.97     89.08 o 
  12   4   6      509.27      656.01    148.61 o 
 -15   5   6       25.78        4.61     38.13 o 
 -13   5   6       34.27       65.16     32.55 o 
 -11   5   6      216.53      268.06     43.20 o 
  -9   5   6       70.01       65.93     22.42 o 
  -7   5   6      188.53      165.15     28.85 o 
  -5   5   6       74.03       45.50     12.97 o 
  -3   5   6       55.57       50.64     11.60 o 
  -1   5   6      792.35      904.30     29.78 o 
   1   5   6      166.56      115.74     16.51 o 
   3   5   6        0.22       12.53     23.29 o 
   5   5   6      231.32      149.39     36.79 o 
   7   5   6      126.24      182.15     40.90 o 
   9   5   6       13.47       11.17     33.03 o 
  11   5   6        0.09      -40.73     69.53 o 
  13   5   6       40.46       76.85     95.15 o 
 -16   6   6      164.00      134.80     51.92 o 
 -14   6   6      116.89       82.97     40.10 o 
 -12   6   6      159.29      217.10     47.38 o 
 -10   6   6     4052.41     4111.86    145.54 o 
  -8   6   6     2408.93     2406.61     84.60 o 
  -6   6   6     2353.40     2216.38     56.82 o 
  -4   6   6     7229.50     7106.76    100.32 o 
  -2   6   6     6991.87     6764.65     83.43 o 
   0   6   6     4232.72     4094.00     77.79 o 
   2   6   6      880.06      750.17     50.43 o 
   4   6   6       49.09      -10.05     18.64 o 
   6   6   6     1106.37     1175.70     66.83 o 
   8   6   6     1866.54     2050.75     89.12 o 
  10   6   6     1725.73     1806.46    280.35 o 
  12   6   6      217.98      110.74     98.65 o 
 -15   7   6        0.22      -34.65     34.65 o 
 -13   7   6       71.22       18.81     31.26 o 
 -11   7   6       34.11       63.08     33.49 o 
  -9   7   6       37.11       21.49     28.14 o 
  -7   7   6      613.38      500.06     59.09 o 
  -5   7   6      352.32      303.72     28.86 o 
  -3   7   6      338.42      362.39     23.17 o 
  -1   7   6     1197.68     1173.19     40.73 o 
   1   7   6        6.70       10.74     15.71 o 
   3   7   6      918.32      838.78     45.89 o 
   5   7   6      274.72      208.89     33.35 o 
   7   7   6       62.12       24.74     24.45 o 
   9   7   6       24.55       31.80     32.46 o 
  11   7   6       92.20      108.40     59.89 o 
  13   7   6       14.30       43.28     98.65 o 
 -16   8   6       28.70        3.34     46.11 o 
 -14   8   6       45.09       45.75     47.81 o 
 -12   8   6      521.60      566.91     73.20 o 
 -10   8   6     1870.76     1906.68    109.85 o 
  -8   8   6     1032.00     1003.43     76.06 o 
  -6   8   6     4573.39     4323.99     90.29 o 
  -4   8   6      556.31      548.41     26.74 o 
  -2   8   6     5597.91     5264.76     87.97 o 
   0   8   6    18001.75    17677.81    220.59 o 
   2   8   6     2676.20     2773.87     75.66 o 
   4   8   6       94.55       74.60     24.02 o 
   6   8   6     4106.33     3977.39    113.06 o 
   8   8   6      735.45      871.60     82.66 o 
  10   8   6     1087.46     1104.30    121.94 o 
  12   8   6       93.09       89.73     66.91 o 
 -15   9   6       76.73       50.09     42.27 o 
 -13   9   6       79.28       23.96     40.04 o 
 -11   9   6      138.59       93.35     38.66 o 
  -9   9   6      317.19      267.50     72.24 o 
  -7   9   6        0.48       29.83     26.70 o 
  -5   9   6        1.38        1.46     14.60 o 
  -3   9   6     1556.73     1559.68     44.87 o 
  -1   9   6     1319.85     1286.30     51.27 o 
   1   9   6      193.83      138.84     24.89 o 
   3   9   6     2353.22     2358.49     81.08 o 
   5   9   6      242.94      134.38     28.26 o 
   7   9   6      325.25      357.39     71.41 o 
   9   9   6      107.81       59.85     50.36 o 
  11   9   6       36.32       25.63     75.58 o 
  13   9   6      149.17      161.41     82.12 o 
 -14  10   6      401.87      387.25    114.66 o 
 -12  10   6       21.90       21.82     38.19 o 
 -10  10   6     1382.26     1352.38    154.22 o 
  -8  10   6     1264.64     1465.32    216.45 o 
  -6  10   6      426.38      412.17     68.55 o 
  -4  10   6     2659.31     2747.38     66.17 o 
  -2  10   6     1918.81     1836.48     54.49 o 
   0  10   6     3588.34     3702.29    134.62 o 
   2  10   6     3213.12     3365.21     97.61 o 
   4  10   6     1476.88     1529.34     64.12 o 
   6  10   6     1411.92     1428.93     97.87 o 
   8  10   6     1103.34     1376.74    235.56 o 
  10  10   6      368.47      481.39     88.65 o 
  12  10   6      136.76       -2.97     64.59 o 
 -15  11   6       23.12       48.85     44.40 o 
 -13  11   6      129.06      102.02     50.80 o 
 -11  11   6       16.64       26.08     36.91 o 
  -9  11   6        8.79       53.83     31.59 o 
  -7  11   6      297.22      278.48     47.26 o 
  -5  11   6        3.67       -6.14     18.46 o 
  -3  11   6       23.44       35.16     16.24 o 
  -1  11   6      467.34      496.03     38.72 o 
   1  11   6      148.83      138.61     25.41 o 
   3  11   6      406.05      323.43     56.46 o 
   5  11   6      376.42      434.75     45.79 o 
   7  11   6      263.77      276.82     50.07 o 
   9  11   6        3.06       14.48     49.23 o 
  11  11   6       44.22       -1.97     59.62 o 
 -14  12   6      488.48      524.37     97.37 o 
 -12  12   6       82.91       97.93     48.17 o 
 -10  12   6      439.08      409.17     63.51 o 
  -8  12   6      161.50      147.45     40.71 o 
  -6  12   6      764.43      844.87     61.07 o 
  -4  12   6      535.38      545.27     41.12 o 
  -2  12   6      491.07      566.43     42.88 o 
   0  12   6     2761.34     2924.36     91.99 o 
   2  12   6     3618.70     3456.77     91.48 o 
   4  12   6     5486.96     5533.24    159.38 o 
   6  12   6     2024.91     2122.39     91.03 o 
   8  12   6      362.75      274.72     73.16 o 
  10  12   6      491.97      527.44    129.67 o 
  12  12   6       45.32       58.61     74.10 o 
 -13  13   6       71.04      128.05     56.07 o 
 -11  13   6        0.70       74.87     44.16 o 
  -9  13   6       55.54       71.23     40.42 o 
  -7  13   6      233.73      215.32     38.15 o 
  -5  13   6       81.21       56.01     26.68 o 
  -3  13   6      132.27       90.90     26.24 o 
  -1  13   6     1116.87     1024.16     63.86 o 
   1  13   6      376.67      372.58     45.88 o 
   3  13   6        1.15        4.35     22.60 o 
   5  13   6      414.51      403.79     47.49 o 
   7  13   6     1411.35     1636.35    133.81 o 
   9  13   6       61.20       63.08     52.82 o 
  11  13   6        7.27      -43.02    107.80 o 
 -14  14   6      321.40      276.95     88.71 o 
 -12  14   6      747.75      836.02    117.73 o 
 -10  14   6      336.52      243.64     55.34 o 
  -8  14   6     1408.70     1462.50    103.28 o 
  -6  14   6     1604.82     1706.05    103.16 o 
  -4  14   6      123.43       70.17     27.63 o 
  -2  14   6      235.56      290.08     41.50 o 
   0  14   6     2819.03     2945.23     87.77 o 
   2  14   6     1389.06     1476.18     76.88 o 
   4  14   6     1701.64     1565.61     92.56 o 
   6  14   6     3068.42     3175.12    182.96 o 
   8  14   6      127.25      211.31    161.97 o 
  10  14   6       40.20       20.86     63.06 o 
 -13  15   6      194.44      207.05     67.46 o 
 -11  15   6      587.68      483.08    148.36 o 
  -9  15   6      830.03      702.29     98.59 o 
  -7  15   6       68.60       59.08     35.59 o 
  -5  15   6       78.41      135.10     40.41 o 
  -3  15   6      113.99      137.29     38.76 o 
  -1  15   6      211.93       88.59     33.06 o 
   1  15   6        8.43       -0.17     27.50 o 
   3  15   6      334.58      356.50     51.81 o 
   5  15   6       22.79       39.89     28.45 o 
   7  15   6       87.47      126.85     48.48 o 
   9  15   6       17.16       20.69     61.24 o 
  11  15   6       88.45      129.46     77.74 o 
 -12  16   6        3.60      -13.42     46.81 o 
 -10  16   6       10.63       -7.58     37.87 o 
  -8  16   6      272.71      320.59     61.34 o 
  -6  16   6      912.66      839.41     80.97 o 
  -4  16   6     1034.68     1180.71     86.24 o 
  -2  16   6     1627.33     1740.14    137.23 o 
   0  16   6     1720.83     1632.17    123.35 o 
   2  16   6     1808.15     1512.70    113.64 o 
   4  16   6     1565.83     1801.34    102.88 o 
   6  16   6     1858.74     2318.42    126.74 o 
   8  16   6      466.14      383.97     88.46 o 
  10  16   6      204.64      199.08     82.41 o 
 -11  17   6        0.91       -5.94     40.57 o 
  -9  17   6        9.24       39.05     41.99 o 
  -7  17   6        3.84       -4.97     34.80 o 
  -5  17   6      932.91      925.97     82.28 o 
  -3  17   6      295.46      220.16     59.00 o 
  -1  17   6      132.82      128.41     75.98 o 
   1  17   6      215.86      230.07     80.67 o 
   3  17   6      258.43      346.16     53.94 o 
   5  17   6      104.42      100.98     57.97 o 
   7  17   6       11.57      -12.09     42.66 o 
   9  17   6      231.42      174.38     81.72 o 
 -12  18   6       16.16       20.96     52.09 o 
 -10  18   6      743.36      970.69    128.65 o 
  -8  18   6     1025.32     1010.88    142.87 o 
  -6  18   6     1677.68     1611.63    109.34 o 
  -4  18   6      700.48      739.32     93.04 o 
  -2  18   6      553.45      567.23    119.81 o 
   0  18   6     1056.34      945.59    152.90 o 
   2  18   6      237.61      144.76     51.42 o 
   4  18   6      383.30      308.45    114.16 o 
   6  18   6       96.82       46.98     44.71 o 
   8  18   6      132.47      197.57     78.79 o 
 -11  19   6       35.82       -9.86     47.77 o 
  -9  19   6      125.38      107.59     54.96 o 
  -7  19   6       32.79       16.43     40.14 o 
  -5  19   6      151.61      111.81     44.06 o 
  -3  19   6       99.71       96.74     66.83 o 
  -1  19   6      230.44      505.33    122.04 o 
   1  19   6      538.61      600.80    130.95 o 
   3  19   6       16.54       21.96     62.53 o 
   5  19   6       47.96        2.20     49.80 o 
   7  19   6       69.07      -25.70     43.89 o 
 -10  20   6      602.67      575.10    149.20 o 
  -8  20   6      935.81     1130.61    132.38 o 
  -6  20   6      907.38      868.33    103.12 o 
  -4  20   6     1272.07     1361.03    191.57 o 
  -2  20   6     1222.53     1360.71    190.30 o 
   0  20   6      974.75     1243.29    184.09 o 
   2  20   6      258.85      266.92     66.82 o 
   4  20   6      346.99      265.87     99.44 o 
   6  20   6      434.12      328.49     88.52 o 
   8  20   6      828.46     1087.28    136.12 o 
  -9  21   6       66.22       32.60     54.09 o 
  -7  21   6      111.01      100.58     63.72 o 
  -5  21   6      484.62      526.50    134.93 o 
  -3  21   6      130.88       84.96     73.83 o 
  -1  21   6      288.58      107.40     78.12 o 
   1  21   6       40.17      108.83     74.30 o 
   3  21   6      172.44       86.40     86.72 o 
   5  21   6      127.79      110.26     96.74 o 
   7  21   6       13.24      119.10     74.02 o 
  -8  22   6       42.69       39.65     51.21 o 
  -6  22   6       89.04       25.14     73.99 o 
  -4  22   6       94.98      178.04     87.51 o 
  -2  22   6     1260.64     1490.86    212.73 o 
   0  22   6     3406.38     4101.23    304.22 o 
   2  22   6       50.17      -38.66     61.89 o 
   4  22   6      354.07      212.89    104.85 o 
   6  22   6      954.49      849.97    185.20 o 
  -7  23   6       86.39       51.95     61.66 o 
  -5  23   6        5.65       88.15     82.42 o 
  -3  23   6      114.35       36.12     67.78 o 
  -1  23   6       35.50       64.28     75.90 o 
   1  23   6      543.92      534.93    139.70 o 
   3  23   6      705.33      676.86    159.11 o 
   5  23   6       89.89      210.34    113.45 o 
  -6  24   6      104.43      236.76    121.72 o 
  -4  24   6       84.10      178.52     95.78 o 
  -2  24   6      331.38      312.65    120.29 o 
   0  24   6     1116.23      828.96    166.43 o 
   2  24   6       63.44       96.10     96.26 o 
  -3  25   6      170.82      305.65    118.54 o 
  -1  25   6       15.65       -1.75     81.94 o 
   1  25   6      238.46      116.95     98.49 o 
 -15   1   7      344.35      211.33     49.76 o 
 -13   1   7      212.74      183.11     35.87 o 
 -11   1   7      622.24      648.25     49.02 o 
  -9   1   7     1283.91     1318.70     64.19 o 
  -7   1   7       64.71       38.08     16.35 o 
  -5   1   7      456.46      476.40     24.18 o 
  -3   1   7     4788.75     4761.93     65.33 o 
  -1   1   7     5412.14     5526.82    104.38 o 
   1   1   7     5402.51     5224.08    107.27 o 
   3   1   7     9908.02     9162.82    158.24 o 
   5   1   7     1338.52     1408.27     59.76 o 
   7   1   7       42.00       60.19     31.49 o 
   9   1   7     1068.61     1009.84    104.93 o 
  11   1   7      346.60      272.19     73.70 o 
  13   1   7      439.75      447.58    141.77 o 
 -16   2   7       43.74       45.87     48.43 o 
 -14   2   7       77.64       53.37     33.05 o 
 -12   2   7      171.72      123.40     29.72 o 
 -10   2   7       42.28       40.97     21.11 o 
  -8   2   7      227.11      250.09     30.28 o 
  -6   2   7        2.37        2.96     12.34 o 
  -4   2   7      749.59      819.10     28.32 o 
  -2   2   7      227.91      312.12     28.15 o 
   0   2   7      428.66      328.90     34.59 o 
   2   2   7        0.18      -13.75     13.75 o 
   4   2   7     1903.78     1761.44     67.14 o 
   6   2   7      195.18       88.21     57.13 o 
   8   2   7       17.38       28.95     44.83 o 
  10   2   7        2.28       48.29     54.67 o 
  12   2   7       65.24      -43.91     79.71 o 
 -15   3   7        2.83      -23.15     32.98 o 
 -13   3   7      316.18      297.40     51.63 o 
 -11   3   7      430.34      456.24     43.36 o 
  -9   3   7     1233.41     1245.78     64.01 o 
  -7   3   7     2019.99     2079.27     68.99 o 
  -5   3   7     1804.96     1761.45     44.22 o 
  -3   3   7     2787.63     2774.62     47.08 o 
  -1   3   7     3471.09     3281.45     63.12 o 
   1   3   7     6133.01     5927.18    116.49 o 
   3   3   7     1655.84     1460.28     61.12 o 
   5   3   7     1286.05      954.08     89.77 o 
   7   3   7     2728.05     2603.78    110.57 o 
   9   3   7      367.34      581.07    119.97 o 
  11   3   7      409.06      284.81    114.88 o 
  13   3   7      284.62      372.00    133.65 o 
 -16   4   7      236.31      257.56     62.74 o 
 -14   4   7       28.61       30.73     33.86 o 
 -12   4   7        2.93        8.80     29.81 o 
 -10   4   7       44.16       28.85     23.06 o 
  -8   4   7      308.62      326.69     36.35 o 
  -6   4   7       79.60      109.95     20.33 o 
  -4   4   7        8.41       12.01     11.60 o 
  -2   4   7      240.87      274.01     38.67 o 
   0   4   7     1285.99     1272.51     53.46 o 
   2   4   7       63.81       69.62     21.38 o 
   4   4   7      164.32      119.95     23.74 o 
   6   4   7        1.05      -22.23     22.23 o 
   8   4   7        0.10       18.01     29.83 o 
  10   4   7       55.24      122.20     91.49 o 
  12   4   7       51.71       47.89     94.83 o 
 -15   5   7        3.90       11.27     38.66 o 
 -13   5   7      540.42      491.49     63.00 o 
 -11   5   7     1224.46     1206.52     81.90 o 
  -9   5   7      957.28     1072.16    110.91 o 
  -7   5   7     1962.33     2082.08     70.13 o 
  -5   5   7     1111.70     1108.91     38.79 o 
  -3   5   7     6837.55     6581.71     83.31 o 
  -1   5   7     2207.13     2287.31     55.89 o 
   1   5   7       18.84        7.41     13.94 o 
   3   5   7     3017.89     2680.47     87.14 o 
   5   5   7     2253.34     2334.59     89.18 o 
   7   5   7      579.45      700.08     68.21 o 
   9   5   7      815.50      793.78    133.73 o 
  11   5   7     1279.32     1273.52    189.50 o 
 -14   6   7       58.71       46.61     41.05 o 
 -12   6   7       20.29       54.03     33.37 o 
 -10   6   7       23.35        2.77     24.48 o 
  -8   6   7        0.67       -0.18     18.98 o 
  -6   6   7      116.53       99.10     22.18 o 
  -4   6   7     1205.75     1256.68     40.29 o 
  -2   6   7        4.10       -4.99     11.80 o 
   0   6   7       14.89       12.74     14.06 o 
   2   6   7     2760.59     2667.68     88.51 o 
   4   6   7       61.56       72.63     23.91 o 
   6   6   7       20.31       24.27     27.18 o 
   8   6   7        6.45        2.37     32.74 o 
  10   6   7      166.49      117.58     89.90 o 
  12   6   7       45.22       21.32     90.53 o 
 -15   7   7      243.43      198.36     57.12 o 
 -13   7   7     1184.61     1203.92    126.18 o 
 -11   7   7      915.02      914.90     96.07 o 
  -9   7   7     2378.82     2441.50    114.20 o 
  -7   7   7     1965.75     1909.00     81.04 o 
  -5   7   7     4443.21     4571.39     96.55 o 
  -3   7   7     9897.94    10029.79    137.74 o 
  -1   7   7     4209.90     4174.16    103.95 o 
   1   7   7     1396.22     1209.31     65.70 o 
   3   7   7     1473.26     1476.57     95.89 o 
   5   7   7     1099.72     1243.46     79.99 o 
   7   7   7     4001.85     4594.86    179.11 o 
   9   7   7      349.91      497.67    115.75 o 
  11   7   7     1143.68     1127.93    186.80 o 
 -14   8   7        4.55       23.48     39.21 o 
 -12   8   7      154.34       37.81     49.81 o 
 -10   8   7       92.27       68.17     37.45 o 
  -8   8   7      187.30      170.44     89.44 o 
  -6   8   7      948.13     1064.93     62.64 o 
  -4   8   7      113.36       90.52     22.11 o 
  -2   8   7       45.28        1.49     19.06 o 
   0   8   7       12.11       19.09     18.07 o 
   2   8   7     1085.50     1029.63     52.38 o 
   4   8   7        5.24       35.12     23.34 o 
   6   8   7      312.54      222.54     45.02 o 
   8   8   7      279.91      159.93     55.65 o 
  10   8   7      227.63       96.10     87.83 o 
  12   8   7       11.34       56.96     97.06 o 
 -15   9   7        3.23      -12.22     39.16 o 
 -13   9   7      669.67      645.51     84.10 o 
 -11   9   7      599.91      548.25     89.92 o 
  -9   9   7      149.43      102.98     44.02 o 
  -7   9   7      826.92      887.97    109.35 o 
  -5   9   7     1463.30     1449.58     56.66 o 
  -3   9   7     5468.64     5635.99    146.89 o 
  -1   9   7     1450.30     1544.83     61.70 o 
   1   9   7     1724.48     1824.89     66.54 o 
   3   9   7     3237.06     3117.27    100.40 o 
   5   9   7     1308.81     1366.64     85.39 o 
   7   9   7     1217.66     1044.64    103.21 o 
   9   9   7       25.67      -13.68     70.17 o 
  11   9   7      465.33      441.53    136.52 o 
 -14  10   7       90.55       40.55     40.29 o 
 -12  10   7        0.33       20.41     40.06 o 
 -10  10   7      269.60      278.79     54.87 o 
  -8  10   7        1.49       -8.85     25.21 o 
  -6  10   7       78.84       42.25     29.10 o 
  -4  10   7        0.65       22.67     19.66 o 
  -2  10   7     1399.07     1391.05     66.01 o 
   0  10   7     1589.14     1507.07     62.78 o 
   2  10   7       71.25       87.70     23.69 o 
   4  10   7      927.12      975.85     82.09 o 
   6  10   7       17.57       45.26     56.09 o 
   8  10   7        3.34       52.03     49.17 o 
  10  10   7      202.54      105.33     96.74 o 
 -13  11   7      155.45       99.75     51.45 o 
 -11  11   7      256.87      150.19     58.20 o 
  -9  11   7      578.61      470.80     75.68 o 
  -7  11   7      796.96      838.04     76.12 o 
  -5  11   7      174.55      205.61     35.83 o 
  -3  11   7     3584.41     3398.45    116.61 o 
  -1  11   7     3385.52     3501.30    137.29 o 
   1  11   7      833.04      986.30     55.11 o 
   3  11   7     3011.50     3027.81     90.53 o 
   5  11   7     1660.17     1455.93    111.68 o 
   7  11   7      529.45      579.25     83.89 o 
   9  11   7      423.68      309.95    115.67 o 
  11  11   7      331.43      258.40    132.06 o 
 -14  12   7        4.84        1.23     41.86 o 
 -12  12   7       28.09       -6.70     38.66 o 
 -10  12   7       28.95      -17.84     34.43 o 
  -8  12   7       53.17       35.60     36.54 o 
  -6  12   7      222.27      201.71     37.11 o 
  -4  12   7     1034.64     1074.70     77.59 o 
  -2  12   7        7.22       17.16     28.43 o 
   0  12   7      265.25      246.83     33.17 o 
   2  12   7      383.88      396.03     40.37 o 
   4  12   7      495.38      472.98     83.06 o 
   6  12   7      166.97      127.25     48.77 o 
   8  12   7       57.08       76.05     83.53 o 
  10  12   7       36.85       24.03     92.44 o 
 -13  13   7      360.39      309.16    136.32 o 
 -11  13   7      415.61      469.40    110.81 o 
  -9  13   7      840.62     1176.43    149.09 o 
  -7  13   7       32.88       12.22     32.28 o 
  -5  13   7       91.82       96.83     35.28 o 
  -3  13   7     1186.40     1270.20     84.51 o 
  -1  13   7     1768.49     1920.41     82.58 o 
   1  13   7     4814.38     4571.56    117.39 o 
   3  13   7     2970.88     2942.22    118.02 o 
   5  13   7      133.20       45.83     51.79 o 
   7  13   7      251.84      198.25     95.78 o 
   9  13   7      235.05      282.90    113.92 o 
 -12  14   7      270.79      190.74     60.51 o 
 -10  14   7      203.34      178.84     53.50 o 
  -8  14   7        1.22        0.06     35.56 o 
  -6  14   7       95.44       80.14     30.87 o 
  -4  14   7        1.69      -29.06     30.31 o 
  -2  14   7       43.43       16.44     33.02 o 
   0  14   7       53.35       90.40     27.87 o 
   2  14   7        1.50      -24.11     24.11 o 
   4  14   7      373.70      260.77     60.15 o 
   6  14   7       80.89      228.96     96.90 o 
   8  14   7        0.73       -3.18     77.17 o 
  10  14   7      134.96      116.95    111.22 o 
 -13  15   7       28.64       82.06     56.86 o 
 -11  15   7      181.42      161.27     58.20 o 
  -9  15   7      181.77      168.87     52.38 o 
  -7  15   7      229.18      263.78     53.97 o 
  -5  15   7      719.28      792.76     95.73 o 
  -3  15   7     1160.70     1367.29    111.39 o 
  -1  15   7     2257.98     2390.29    128.98 o 
   1  15   7     1756.27     1909.33    103.08 o 
   3  15   7     3802.15     4111.47    220.69 o 
   5  15   7      809.20      880.35    198.33 o 
   7  15   7       66.26       62.37     92.28 o 
   9  15   7      622.28      533.81    150.36 o 
 -12  16   7        0.51      -26.70     45.86 o 
 -10  16   7       18.67       22.11     44.25 o 
  -8  16   7      243.75      298.91    100.57 o 
  -6  16   7        1.34        7.94     35.00 o 
  -4  16   7       26.09       19.93     38.23 o 
  -2  16   7      149.11      249.94     60.90 o 
   0  16   7      149.26      168.34     76.37 o 
   2  16   7      183.59      117.23     49.38 o 
   4  16   7        7.31        7.10     35.24 o 
   6  16   7      146.73      295.79    112.17 o 
   8  16   7       69.05       82.90     95.15 o 
 -11  17   7      323.99      326.59     72.41 o 
  -9  17   7     1663.18     1654.61    239.49 o 
  -7  17   7      358.06      391.79     86.31 o 
  -5  17   7      326.05      472.13    134.69 o 
  -3  17   7     1874.30     2095.18    140.27 o 
  -1  17   7      403.69      461.10    113.92 o 
   1  17   7      328.58      312.46     63.52 o 
   3  17   7      958.77     1040.13     88.28 o 
   5  17   7      240.27      274.32     74.69 o 
   7  17   7      376.17      275.26    121.24 o 
   9  17   7      557.09      641.21    157.68 o 
 -10  18   7       17.76      -10.11     43.19 o 
  -8  18   7      282.04      275.81     62.27 o 
  -6  18   7      733.94      721.20    148.45 o 
  -4  18   7        5.38      102.35     51.21 o 
  -2  18   7       38.07       11.62     49.48 o 
   0  18   7      231.08      157.20     76.37 o 
   2  18   7       13.84       53.49     41.98 o 
   4  18   7        5.69       61.40     57.76 o 
   6  18   7      240.96      406.69    126.65 o 
   8  18   7       82.61       29.12    101.83 o 
  -9  19   7      323.15      177.40     62.30 o 
  -7  19   7     1023.21     1151.24    130.73 o 
  -5  19   7      504.83      553.81     93.39 o 
  -3  19   7      599.79      572.00    130.95 o 
  -1  19   7      330.69      280.19    101.04 o 
   1  19   7       11.34        0.07     48.85 o 
   3  19   7       47.21       28.46     45.53 o 
   5  19   7      521.43      367.62     84.88 o 
   7  19   7      717.65      571.21    148.61 o 
 -10  20   7       17.25       41.02     56.01 o 
  -8  20   7       84.70      143.49     71.12 o 
  -6  20   7       38.13       78.07     61.44 o 
  -4  20   7      451.04      305.49    104.38 o 
  -2  20   7      198.53      137.15     79.08 o 
   0  20   7       40.55       58.23     66.03 o 
   2  20   7      349.08      323.11     74.94 o 
   4  20   7      132.45       54.89     84.65 o 
   6  20   7       39.49      -34.21     94.19 o 
  -9  21   7      226.01      198.80     66.76 o 
  -7  21   7      471.41      630.95    143.28 o 
  -5  21   7      805.23      698.33    157.36 o 
  -3  21   7     1797.63     2201.77    244.71 o 
  -1  21   7      208.73      254.42    102.31 o 
   1  21   7      359.46      279.84    121.48 o 
   3  21   7      569.31      629.12    150.52 o 
   5  21   7      615.96      662.54    158.63 o 
  -8  22   7      215.94      214.38     83.60 o 
  -6  22   7       54.86       91.65     85.60 o 
  -4  22   7      225.54      160.86     90.06 o 
  -2  22   7       24.88       38.03     75.26 o 
   0  22   7       17.95      -21.75     45.86 o 
   2  22   7       19.93       17.34     75.26 o 
   4  22   7       30.83       35.00     84.49 o 
  -5  23   7      207.98       93.72     87.83 o 
  -3  23   7     3035.77     3671.79    300.72 o 
  -1  23   7       26.89       41.37     76.37 o 
   1  23   7      420.04      351.00    126.97 o 
   3  23   7     1683.80     1711.23    240.89 o 
  -4  24   7       30.01        6.52     70.49 o 
  -2  24   7      528.63      647.10    159.91 o 
   0  24   7     1748.20     2055.23    259.03 o 
 -14   0   8      702.26      702.77    216.39 o 
 -12   0   8      613.80      487.31     66.71 o 
 -10   0   8      498.71      609.19     67.90 o 
  -8   0   8      336.26      444.61     64.14 o 
  -6   0   8      260.38      210.27     35.69 o 
  -4   0   8     2659.38     2835.76     86.21 o 
  -2   0   8     4193.71     4283.50    153.91 o 
   0   0   8     8088.27     7582.02    182.76 o 
   2   0   8     1141.51     1039.86     72.41 o 
   4   0   8       44.64       10.42     24.50 o 
   6   0   8     1438.29     1639.19    118.30 o 
   8   0   8      317.60      246.94     99.28 o 
  10   0   8     1994.57     2533.04    237.07 o 
  12   0   8      297.94      160.22    117.58 o 
 -15   1   8       33.06        8.50     36.80 o 
 -13   1   8      198.40      214.32     38.08 o 
 -11   1   8      381.05      371.42     42.31 o 
  -9   1   8       88.42       49.64     22.38 o 
  -7   1   8      134.13       86.64     20.72 o 
  -5   1   8      117.53       90.24     17.34 o 
  -3   1   8      252.16      270.31     24.09 o 
  -1   1   8       14.19       23.84     16.34 o 
   1   1   8      464.74      360.09     64.73 o 
   3   1   8        4.13        5.90     16.18 o 
   5   1   8      133.01       62.57     25.87 o 
   7   1   8       24.13       34.36     35.59 o 
   9   1   8      333.81      387.27    140.41 o 
  11   1   8        0.40       38.40     68.51 o 
 -14   2   8       36.13       42.27     40.15 o 
 -12   2   8      397.23      383.20     48.05 o 
 -10   2   8       52.69       24.71     24.35 o 
  -8   2   8      325.29      326.92     38.76 o 
  -6   2   8     3626.84     3535.89     73.43 o 
  -4   2   8     3354.65     3362.61     69.19 o 
  -2   2   8     4463.79     4581.92    127.94 o 
   0   2   8     6304.32     5969.29    121.82 o 
   2   2   8     2766.62     2674.41     89.32 o 
   4   2   8     1197.78     1175.29     57.32 o 
   6   2   8     1027.99      972.66     78.38 o 
   8   2   8      510.20      518.30     93.64 o 
  10   2   8      219.27       93.97     65.01 o 
  12   2   8       48.54      -26.41     92.76 o 
 -15   3   8       40.25       36.92     41.72 o 
 -13   3   8      247.77      199.42     47.36 o 
 -11   3   8       10.29       -9.71     22.21 o 
  -9   3   8      139.59      159.32     31.36 o 
  -7   3   8      206.83      233.82     53.41 o 
  -5   3   8       25.24       20.88     13.40 o 
  -3   3   8        6.76       12.60     14.01 o 
  -1   3   8       37.21       44.14     18.88 o 
   1   3   8       52.39       35.64     17.91 o 
   3   3   8      138.91       88.43     24.33 o 
   5   3   8      113.30       80.66     45.00 o 
   7   3   8       18.57      -19.01     27.61 o 
   9   3   8       30.43       35.00     53.45 o 
  11   3   8       60.19       84.81     96.74 o 
 -14   4   8      424.70      379.71     62.23 o 
 -12   4   8      622.54      809.46     86.73 o 
 -10   4   8     1262.15     1439.68     74.29 o 
  -8   4   8      184.68      173.10     31.35 o 
  -6   4   8     2095.49     2344.31     74.12 o 
  -4   4   8     3462.40     3497.39    103.59 o 
  -2   4   8      388.66      363.09     30.87 o 
   0   4   8     2026.60     2039.66     68.10 o 
   2   4   8     2402.74     2426.56     77.59 o 
   4   4   8     1150.79      984.04     58.55 o 
   6   4   8      985.89      928.87     78.55 o 
   8   4   8     1205.23     1220.41    119.32 o 
  10   4   8      746.43      905.02    169.77 o 
  12   4   8      190.40      323.95    130.63 o 
 -15   5   8        5.74      -36.94     36.94 o 
 -13   5   8       41.15       54.27     35.13 o 
 -11   5   8        0.37        0.59     29.40 o 
  -9   5   8       42.08        5.84     22.58 o 
  -7   5   8      111.95       71.62     24.87 o 
  -5   5   8       61.91       37.72     16.07 o 
  -3   5   8      118.10      110.70     23.52 o 
  -1   5   8     1447.81     1460.72     69.11 o 
   1   5   8        1.48        9.32     17.48 o 
   3   5   8        3.53        9.14     19.36 o 
   5   5   8       17.42       -4.42     25.44 o 
   7   5   8      119.83      132.61     44.04 o 
   9   5   8       35.77      -37.71     69.53 o 
  11   5   8       57.97      180.11    108.35 o 
 -14   6   8      546.70      581.59     72.16 o 
 -12   6   8      277.90      276.36     50.06 o 
 -10   6   8     1421.66     1580.12    104.24 o 
  -8   6   8     1773.80     1987.00    102.44 o 
  -6   6   8     3866.38     3992.34     99.74 o 
  -4   6   8       25.07       14.55     15.21 o 
  -2   6   8      615.71      573.74     37.10 o 
   0   6   8      543.05      595.82     43.23 o 
   2   6   8      955.70     1031.72     57.14 o 
   4   6   8     3955.39     4209.54    141.69 o 
   6   6   8     1006.36      915.23     78.89 o 
   8   6   8     1071.28     1068.16     89.47 o 
  10   6   8     2441.98     2230.57    238.67 o 
 -15   7   8        9.62      -17.94     40.64 o 
 -13   7   8       59.32       20.89     37.57 o 
 -11   7   8       77.81       79.63     37.49 o 
  -9   7   8        6.47        9.68     25.26 o 
  -7   7   8      415.03      482.07     44.39 o 
  -5   7   8       45.35       43.09     27.01 o 
  -3   7   8      295.83      236.45     30.41 o 
  -1   7   8       26.23       13.95     15.63 o 
   1   7   8        3.76       15.57     22.03 o 
   3   7   8       25.92       50.51     26.78 o 
   5   7   8       28.88       21.10     29.64 o 
   7   7   8       87.95       53.79     37.13 o 
   9   7   8       95.54      108.54     54.69 o 
  11   7   8        0.79       35.64     93.08 o 
 -14   8   8      275.42      170.50     50.61 o 
 -12   8   8      657.44      631.78     69.02 o 
 -10   8   8      209.54      261.34     46.56 o 
  -8   8   8      807.25      803.19     64.51 o 
  -6   8   8     7072.28     7409.86    163.77 o 
  -4   8   8       68.75       33.24     28.61 o 
  -2   8   8      126.40       81.41     22.58 o 
   0   8   8     3191.51     3185.39    100.96 o 
   2   8   8     1478.93     1386.10     74.82 o 
   4   8   8     2794.18     2875.00    117.49 o 
   6   8   8      157.57      131.91     42.89 o 
   8   8   8     1143.20     1208.84    120.13 o 
  10   8   8     1918.22     1323.32    197.93 o 
 -13   9   8        9.51       -5.58     31.68 o 
 -11   9   8       13.08       53.66     35.92 o 
  -9   9   8      198.57      148.78     36.95 o 
  -7   9   8      236.48      111.40     81.42 o 
  -5   9   8      341.27      429.01     54.69 o 
  -3   9   8     1506.36     1509.34     85.43 o 
  -1   9   8      423.33      443.36     40.82 o 
   1   9   8      154.93       92.88     30.78 o 
   3   9   8      102.24      118.94     35.46 o 
   5   9   8      128.87       97.65     37.72 o 
   7   9   8      269.57       98.92     53.78 o 
   9   9   8       29.68       94.19     96.42 o 
  11   9   8       10.30      175.98    118.22 o 
 -14  10   8      264.92      296.03     61.08 o 
 -12  10   8       91.20       52.02     38.78 o 
 -10  10   8      834.72      873.36     90.08 o 
  -8  10   8       98.93      207.55     47.04 o 
  -6  10   8     1818.82     2045.32    133.97 o 
  -4  10   8     3339.29     3498.32    125.63 o 
  -2  10   8      252.72      300.32     39.67 o 
   0  10   8     2439.92     2522.74     81.24 o 
   2  10   8     1943.23     2235.21    189.01 o 
   4  10   8      876.11      838.10     73.49 o 
   6  10   8      526.40      497.32    135.64 o 
   8  10   8      331.42      380.53    115.67 o 
  10  10   8      387.23      343.52    126.17 o 
 -13  11   8      180.08       98.17     46.05 o 
 -11  11   8        0.65       35.10     43.95 o 
  -9  11   8        0.59       32.75     36.44 o 
  -7  11   8      325.81      375.30     57.77 o 
  -5  11   8       47.59       26.12     43.91 o 
  -3  11   8      926.10      980.49     78.56 o 
  -1  11   8      166.64      214.94     36.79 o 
   1  11   8       61.79       37.17     22.28 o 
   3  11   8      136.30       81.01     34.61 o 
   5  11   8        4.34       47.51     42.23 o 
   7  11   8        2.02      -34.48     42.96 o 
   9  11   8       60.63      124.42    100.24 o 
 -12  12   8       96.13      102.97     53.99 o 
 -10  12   8       84.99       49.59     45.54 o 
  -8  12   8       95.75       80.98     40.27 o 
  -6  12   8      758.17      922.37    103.37 o 
  -4  12   8     2243.77     2274.28    245.35 o 
  -2  12   8     3649.24     3877.30    177.70 o 
   0  12   8     2432.12     2371.13    102.40 o 
   2  12   8     1097.41     1025.38     79.59 o 
   4  12   8     1203.13     1303.68    113.99 o 
   6  12   8      225.29      263.98     67.93 o 
   8  12   8      198.76       28.48     89.26 o 
  10  12   8      221.09      151.95    111.85 o 
 -13  13   8       20.11       50.50     44.79 o 
 -11  13   8       33.29       -0.97     40.54 o 
  -9  13   8        8.29       -4.45     38.29 o 
  -7  13   8      323.84      238.34    127.61 o 
  -5  13   8      318.84      399.10     73.94 o 
  -3  13   8       16.07       35.37     39.00 o 
  -1  13   8      133.00       84.45     30.26 o 
   1  13   8     1779.67     1985.37    128.86 o 
   3  13   8        0.76       18.26     49.80 o 
   5  13   8        1.55       51.78     45.44 o 
   7  13   8       97.01       64.76     85.92 o 
   9  13   8       20.81       -5.57     91.65 o 
 -12  14   8      729.52      949.88    191.68 o 
 -10  14   8       85.02      123.56     71.80 o 
  -8  14   8       40.96       43.88     42.93 o 
  -6  14   8      729.34      653.26    104.06 o 
  -4  14   8      824.79      946.53    165.63 o 
  -2  14   8      974.92     1047.56    100.35 o 
   0  14   8     4647.25     5148.08    139.24 o 
   2  14   8      617.39      563.72     87.12 o 
   4  14   8      131.76      174.91     59.25 o 
   6  14   8      714.74      739.70    100.39 o 
   8  14   8      534.33      577.25    142.09 o 
 -11  15   8       98.17      154.91     82.37 o 
  -9  15   8      126.55       69.82     49.02 o 
  -7  15   8       61.67       45.08     68.82 o 
  -5  15   8       86.32       74.62     49.25 o 
  -3  15   8       96.54       81.69     47.57 o 
  -1  15   8       17.83       -6.69     27.15 o 
   1  15   8       22.70       51.58     37.83 o 
   3  15   8        5.09       24.88     39.57 o 
   5  15   8       29.28       56.01     49.00 o 
   7  15   8       35.84      109.95    103.74 o 
 -12  16   8       63.46       54.72     53.96 o 
 -10  16   8      177.10      142.24     79.06 o 
  -8  16   8      415.57      496.53     91.01 o 
  -6  16   8      900.68     1073.34    120.16 o 
  -4  16   8     1408.57     1465.10    193.72 o 
  -2  16   8     1060.91     1041.25    107.80 o 
   0  16   8     2142.36     2234.99    223.79 o 
   2  16   8      754.52      877.20     84.17 o 
   4  16   8      388.96      352.38     85.20 o 
   6  16   8     1031.89     1025.62    177.25 o 
   8  16   8       86.88       74.94    109.31 o 
 -11  17   8       25.86       51.95     51.82 o 
  -9  17   8       94.76       89.43     87.75 o 
  -7  17   8       34.71       78.11     62.07 o 
  -5  17   8       82.52       52.25     48.76 o 
  -3  17   8      192.52      210.34     62.16 o 
  -1  17   8       92.41       91.72     47.93 o 
   1  17   8        1.83       13.00     38.17 o 
   3  17   8      541.05      722.85     93.22 o 
   5  17   8      138.72      178.36    103.42 o 
   7  17   8       54.43       42.64    101.67 o 
 -10  18   8      407.95      454.86     98.84 o 
  -8  18   8      183.52       91.04     64.51 o 
  -6  18   8      382.07      256.54     76.01 o 
  -4  18   8      369.51      444.76     85.49 o 
  -2  18   8      189.59      106.29     75.90 o 
   0  18   8       79.61      105.27     51.55 o 
   2  18   8      339.32      165.50     58.15 o 
   4  18   8      735.60      567.55    138.74 o 
   6  18   8      312.22      270.96    127.45 o 
  -9  19   8      101.91       47.91     66.21 o 
  -7  19   8        4.94       67.64     60.21 o 
  -5  19   8      156.43       78.23     55.78 o 
  -3  19   8       12.22       30.55     67.62 o 
  -1  19   8      234.98      271.57     69.35 o 
   1  19   8      479.11      518.48     87.62 o 
   3  19   8        1.80        0.60     45.26 o 
   5  19   8       32.55      117.26    106.60 o 
  -8  20   8      228.46      222.50     80.64 o 
  -6  20   8     1370.16     1712.30    156.95 o 
  -4  20   8      124.10      255.53    106.44 o 
  -2  20   8     1126.66     1431.99    207.80 o 
   0  20   8      102.54       61.61     50.23 o 
   2  20   8      608.57      596.11    115.28 o 
  -7  21   8      516.20      427.60     97.91 o 
  -5  21   8        2.02      126.97     87.51 o 
  -3  21   8       25.89      116.79     86.87 o 
  -1  21   8       63.42       88.84     59.22 o 
   1  21   8      141.69      140.45    111.22 o 
   3  21   8      183.02      160.38    103.90 o 
  -6  22   8     1290.27     1448.22    228.80 o 
  -4  22   8        4.54      -56.48     62.85 o 
  -2  22   8      146.99      141.29     99.60 o 
   0  22   8     1230.54     1579.93    148.63 o 
   2  22   8      430.37      360.23    129.04 o 
  -3  23   8      589.15      636.28    165.00 o 
  -1  23   8       39.55       53.62     82.90 o 
 -15   1   9      261.64      146.67     70.02 o 
 -13   1   9       89.64      109.41     40.71 o 
 -11   1   9       63.66       52.83     29.60 o 
  -9   1   9      577.08      558.64     60.86 o 
  -7   1   9     1416.32     1547.31     67.11 o 
  -5   1   9     1731.29     1757.85     60.95 o 
  -3   1   9     6955.60     6671.71    147.45 o 
  -1   1   9     2843.79     2963.97     86.43 o 
   1   1   9       13.26       21.54     17.66 o 
   3   1   9     1396.20     1400.67     77.71 o 
   5   1   9      501.56      428.95     63.78 o 
   7   1   9     1146.41     1187.85     96.01 o 
   9   1   9       99.06       78.05     66.51 o 
  11   1   9        8.81       46.18     71.75 o 
 -14   2   9       11.73       33.97     36.89 o 
 -12   2   9       49.20       44.92     31.40 o 
 -10   2   9      168.39      136.16     33.22 o 
  -8   2   9      233.68      157.81     27.93 o 
  -6   2   9        7.36        6.74     16.75 o 
  -4   2   9        3.36       28.41     19.73 o 
  -2   2   9      627.54      558.40     59.01 o 
   0   2   9      326.71      303.22     35.19 o 
   2   2   9       29.16       -1.61     17.49 o 
   4   2   9       81.93       46.67     26.38 o 
   6   2   9      120.30       94.82     40.81 o 
   8   2   9       28.29      -10.98     59.06 o 
  10   2   9      541.08      684.53    111.73 o 
 -15   3   9       84.18      177.09     53.58 o 
 -13   3   9      213.04      265.97     57.10 o 
 -11   3   9      312.23      383.94     47.66 o 
  -9   3   9      654.57      705.01     49.19 o 
  -7   3   9     2230.00     2501.48     81.88 o 
  -5   3   9     2271.55     2360.53     92.95 o 
  -3   3   9      667.94      640.23     50.95 o 
  -1   3   9     1512.44     1306.04     61.87 o 
   1   3   9     2846.99     2923.16     89.28 o 
   3   3   9      997.96      959.36     86.76 o 
   5   3   9      822.39      805.79     77.35 o 
   7   3   9      916.38      853.73     84.43 o 
   9   3   9       39.61       23.50     64.80 o 
 -14   4   9       12.10        0.88     39.18 o 
 -12   4   9       20.82       36.68     38.49 o 
 -10   4   9        0.04       18.55     26.35 o 
  -8   4   9      196.81      183.44     32.05 o 
  -6   4   9      754.29      704.54     56.62 o 
  -4   4   9        1.61        9.71     17.97 o 
  -2   4   9      377.09      331.61     38.44 o 
   0   4   9      120.64       62.91     20.27 o 
   2   4   9       17.20        3.07     17.13 o 
   4   4   9      181.16      128.89     32.74 o 
   6   4   9        8.77       54.79     36.72 o 
   8   4   9       13.66       14.88     39.64 o 
  10   4   9      119.38      114.40    112.65 o 
 -13   5   9      583.51      506.62     78.68 o 
 -11   5   9       17.36       13.94     31.44 o 
  -9   5   9     1437.00     1449.86     74.66 o 
  -7   5   9     1689.95     1827.56    107.41 o 
  -5   5   9      351.55      300.46     39.59 o 
  -3   5   9     2026.30     2082.13     79.70 o 
  -1   5   9     3123.44     3290.76     91.57 o 
   1   5   9     1163.43     1171.22     62.92 o 
   3   5   9     1731.44     1744.92     85.66 o 
   5   5   9      983.56      931.06    146.55 o 
   7   5   9     1478.36     1332.61    100.79 o 
   9   5   9      949.35      748.14    160.06 o 
 -14   6   9        8.22       36.81     43.31 o 
 -12   6   9        0.07       43.22     37.44 o 
 -10   6   9      114.88       68.59     37.35 o 
  -8   6   9      218.17      218.80     35.30 o 
  -6   6   9       37.85        9.50     23.03 o 
  -4   6   9     1855.37     2021.35     75.79 o 
  -2   6   9       82.34       50.72     23.67 o 
   0   6   9      344.29      275.57     39.35 o 
   2   6   9       35.00       10.64     20.22 o 
   4   6   9      286.01      203.63     45.19 o 
   6   6   9      149.16       85.02     40.69 o 
   8   6   9        3.93       46.29     50.57 o 
  10   6   9        0.36      -61.42     83.37 o 
 -13   7   9      359.91      304.57     98.54 o 
 -11   7   9      925.64      848.30    153.32 o 
  -9   7   9     3406.85     3495.38    164.48 o 
  -7   7   9        7.94       14.29     30.25 o 
  -5   7   9      694.42      553.74     56.30 o 
  -3   7   9       81.78       74.61     23.17 o 
  -1   7   9      113.17      120.57     39.82 o 
   1   7   9     3343.05     3613.78    116.08 o 
   3   7   9      758.64      804.95     74.75 o 
   5   7   9     1764.83     1845.17    109.41 o 
   7   7   9     4337.58     4655.73    286.56 o 
   9   7   9      897.78      831.48    110.92 o 
 -14   8   9       29.99       10.22     41.85 o 
 -12   8   9      129.70       92.65     42.93 o 
 -10   8   9       31.08       37.77     34.99 o 
  -8   8   9      183.39      113.48     41.65 o 
  -6   8   9      124.19      117.96     40.40 o 
  -4   8   9      618.49      649.36     76.44 o 
  -2   8   9      394.19      339.29     40.35 o 
   0   8   9       31.43       57.24     26.09 o 
   2   8   9      190.89      154.62     43.53 o 
   4   8   9      428.93      442.17     75.53 o 
   6   8   9       15.19        0.17     37.37 o 
   8   8   9       73.38       11.79     59.59 o 
  10   8   9       17.15       58.71    101.83 o 
 -13   9   9      176.71      116.12     48.32 o 
 -11   9   9      107.94      170.93     46.72 o 
  -9   9   9      961.74      924.81     73.75 o 
  -7   9   9      671.79      471.26     79.93 o 
  -5   9   9      225.44      223.00     47.68 o 
  -3   9   9     2705.36     2687.06    108.95 o 
  -1   9   9     2172.18     2345.04    110.05 o 
   1   9   9     2962.64     3019.27    122.59 o 
   3   9   9      325.14      385.38     56.58 o 
   5   9   9       87.34       56.42     46.41 o 
   7   9   9     1569.51     1328.96    128.17 o 
   9   9   9      532.22      582.34    143.52 o 
 -12  10   9       19.35      -36.66     36.66 o 
 -10  10   9       33.54       58.33     37.01 o 
  -8  10   9      342.37      332.21     74.76 o 
  -6  10   9      879.77      896.21    178.76 o 
  -4  10   9        6.65       21.26     24.65 o 
  -2  10   9      682.13      545.25     53.70 o 
   0  10   9      197.67      176.18     54.59 o 
   2  10   9       29.83       72.21     34.35 o 
   4  10   9      166.79      139.91     44.32 o 
   6  10   9       33.15        3.72     43.09 o 
   8  10   9        1.50       22.61     52.76 o 
 -13  11   9      148.62      173.82     64.28 o 
 -11  11   9       10.85       -9.47     36.10 o 
  -9  11   9      946.95     1080.14    124.77 o 
  -7  11   9     2858.25     3123.83    443.12 o 
  -5  11   9      124.42      194.85     57.63 o 
  -3  11   9     1407.80     1533.14     81.29 o 
  -1  11   9     1954.30     2066.68    126.72 o 
   1  11   9      491.83      414.13     78.67 o 
   3  11   9      984.12      978.32     84.48 o 
   5  11   9      599.30      509.50     84.75 o 
   7  11   9      156.42       26.28     51.26 o 
   9  11   9       23.23       91.33    110.10 o 
 -12  12   9        0.24      -15.08     39.95 o 
 -10  12   9      315.24      239.86     62.55 o 
  -8  12   9        4.76      -19.54     46.99 o 
  -6  12   9      549.59      604.75    126.33 o 
  -4  12   9      227.38      372.41     94.11 o 
  -2  12   9       14.45       23.81     25.55 o 
   0  12   9      164.93      162.07     44.42 o 
   2  12   9      100.38      155.01     46.25 o 
   4  12   9       25.10      -23.96     41.50 o 
   6  12   9        8.25      -10.03     47.47 o 
   8  12   9       85.02       41.85     93.24 o 
 -11  13   9       75.23      122.90     47.65 o 
  -9  13   9       85.47      111.58     62.94 o 
  -7  13   9      523.91      397.54     83.38 o 
  -5  13   9     1861.34     1873.08    208.91 o 
  -3  13   9     2221.09     2410.00    177.06 o 
  -1  13   9      990.45     1039.80     72.27 o 
   1  13   9      109.52       50.09     35.87 o 
   3  13   9      109.24       78.79     50.89 o 
   5  13   9      282.75      157.33     60.62 o 
   7  13   9      779.66      794.12    154.97 o 
 -12  14   9       21.06       37.03     46.57 o 
 -10  14   9        9.00      -32.74     51.88 o 
  -8  14   9        0.57       37.42     51.82 o 
  -6  14   9        4.69       25.34     80.83 o 
  -4  14   9       30.51       25.93     45.18 o 
  -2  14   9      424.07      341.02     67.31 o 
   0  14   9       43.40       64.23     37.81 o 
   2  14   9        0.84       49.04     49.72 o 
   4  14   9       46.07       14.39     48.04 o 
   6  14   9        1.66       89.09     56.45 o 
   8  14   9      609.99      778.05    176.93 o 
 -11  15   9      109.44       78.04     68.95 o 
  -9  15   9      306.43      387.44     96.34 o 
  -7  15   9      650.15      757.08    111.17 o 
  -5  15   9      799.60     1065.94    141.45 o 
  -3  15   9     3352.48     3545.14    177.69 o 
  -1  15   9      860.90      962.89     88.53 o 
   1  15   9       11.61       45.37     45.10 o 
   3  15   9     1505.87     1481.24    131.10 o 
   5  15   9      145.89      130.86     61.39 o 
   7  15   9      654.13      785.05    172.79 o 
 -10  16   9        6.98        0.81     63.19 o 
  -8  16   9        9.87       48.71     58.19 o 
  -6  16   9       68.54       79.27     59.35 o 
  -4  16   9       21.08       18.29     48.54 o 
  -2  16   9       27.52      -22.68     27.83 o 
   0  16   9      492.43      366.68     72.54 o 
   2  16   9       28.98      -44.92     46.86 o 
   4  16   9      125.72      127.29     64.52 o 
   6  16   9      166.93      186.32    113.60 o 
  -9  17   9      501.29      406.93     92.90 o 
  -7  17   9      624.77      755.68    112.65 o 
  -5  17   9      105.39       59.29     56.08 o 
  -3  17   9      312.02      353.77    120.84 o 
  -1  17   9      645.43      734.42     99.92 o 
   1  17   9      208.75      254.26     90.22 o 
   3  17   9      524.12      446.15    147.73 o 
   5  17   9      841.92      891.97    185.20 o 
  -8  18   9        6.14       28.85     53.52 o 
  -6  18   9       20.33       72.44     58.26 o 
  -4  18   9       78.74      113.13     58.87 o 
  -2  18   9       18.86      -14.64     39.34 o 
   0  18   9       97.63       47.68     47.54 o 
   2  18   9      183.61      115.04     85.92 o 
   4  18   9       63.59      206.84    118.86 o 
  -7  19   9      476.08      393.77     93.20 o 
  -5  19   9       17.74       41.87     59.66 o 
  -3  19   9        7.20       35.64     69.85 o 
  -1  19   9      451.41      444.35    160.06 o 
   1  19   9      773.77     1114.25    172.63 o 
   3  19   9      600.75      368.66    111.38 o 
  -6  20   9       59.64       74.49     62.33 o 
  -4  20   9      334.30      391.57    126.81 o 
  -2  20   9      191.28      170.91     63.40 o 
   0  20   9       19.60       77.67     55.31 o 
   2  20   9      123.32       55.37     73.35 o 
  -5  21   9      305.94      335.56    124.11 o 
  -3  21   9      171.02      206.84    105.49 o 
  -1  21   9      181.26      167.64     68.96 o 
   1  21   9      614.00      793.16    153.70 o 
 -14   0  10      230.99      164.20     97.22 o 
 -12   0  10      107.77      166.66     66.10 o 
 -10   0  10      159.02      100.88    107.48 o 
  -8   0  10      770.96      777.20     93.28 o 
  -6   0  10     3685.75     3584.28    248.93 o 
  -4   0  10     1088.55     1173.51    124.82 o 
  -2   0  10       27.63       17.79     34.92 o 
   0   0  10     1094.98     1240.57     87.45 o 
   2   0  10       15.23      -18.49     27.38 o 
   4   0  10     2124.35     2314.59    150.71 o 
   6   0  10     1121.09     1127.41    160.54 o 
   8   0  10      128.55      166.27    111.06 o 
 -13   1  10        6.47       25.58     46.38 o 
 -11   1  10        6.04      -21.74     32.09 o 
  -9   1  10       45.54       32.21     30.15 o 
  -7   1  10      241.07      216.79     43.75 o 
  -5   1  10       51.46       33.45     22.88 o 
  -3   1  10      132.59      148.30     31.33 o 
  -1   1  10      387.54      288.39     35.56 o 
   1   1  10       49.55       22.63     23.05 o 
   3   1  10      191.83      189.95     39.06 o 
   5   1  10      135.72      120.41     35.97 o 
   7   1  10      914.70     1053.90    124.01 o 
   9   1  10      534.51      689.54    114.02 o 
 -14   2  10        4.42       15.40     41.54 o 
 -12   2  10      200.52      226.86     45.78 o 
 -10   2  10     1232.36     1269.41     76.54 o 
  -8   2  10     1149.32     1337.75    107.64 o 
  -6   2  10     1619.67     1722.78     97.99 o 
  -4   2  10     3013.00     2913.41     98.40 o 
  -2   2  10      469.92      529.15     51.32 o 
   0   2  10      953.94      866.13     58.68 o 
   2   2  10     1799.75     1543.57     96.50 o 
   4   2  10      698.93      797.03     92.49 o 
   6   2  10        8.34       43.81     40.06 o 
   8   2  10       14.44       98.88     70.01 o 
 -13   3  10       63.89       -8.04     37.00 o 
 -11   3  10        2.18      -12.45     29.21 o 
  -9   3  10       65.24       52.43     30.22 o 
  -7   3  10        0.08        0.15     22.67 o 
  -5   3  10       21.50       -3.23     22.03 o 
  -3   3  10       12.53        8.21     19.77 o 
  -1   3  10      225.34      168.12     40.90 o 
   1   3  10       24.53       26.33     22.88 o 
   3   3  10       55.98        6.58     24.44 o 
   5   3  10       28.32       52.74     38.51 o 
   7   3  10       95.47       66.65     45.48 o 
   9   3  10       57.52      138.40     79.20 o 
 -14   4  10       26.37       57.06     45.78 o 
 -12   4  10      280.26      295.00     56.09 o 
 -10   4  10     1475.25     1603.54     89.96 o 
  -8   4  10       15.73       54.01     28.76 o 
  -6   4  10      389.31      461.18     59.33 o 
  -4   4  10     2273.41     2320.38     89.53 o 
  -2   4  10     1185.70     1141.46     70.53 o 
   0   4  10     1195.87     1116.34     76.96 o 
   2   4  10      711.67      645.27     71.18 o 
   4   4  10     1030.46      954.03    106.21 o 
   6   4  10     1004.10      962.82     91.72 o 
   8   4  10      663.73      777.51     92.06 o 
 -13   5  10       51.86       46.70     42.27 o 
 -11   5  10       83.84       82.30     40.16 o 
  -9   5  10      342.51      341.15     54.25 o 
  -7   5  10      613.56      579.45     57.37 o 
  -5   5  10      199.17      197.90     59.06 o 
  -3   5  10       31.90       29.27     24.37 o 
  -1   5  10      227.18      235.61     37.36 o 
   1   5  10      183.65      194.50     37.39 o 
   3   5  10       57.57       65.86     36.68 o 
   5   5  10       56.69       54.31     38.99 o 
   7   5  10        0.29      -21.13     39.90 o 
   9   5  10        0.75       14.32     95.94 o 
 -12   6  10      824.83      870.44     82.79 o 
 -10   6  10      338.24      269.47     60.54 o 
  -8   6  10      115.70       36.53     29.58 o 
  -6   6  10      116.34       94.51     32.24 o 
  -4   6  10       76.33       71.69     33.20 o 
  -2   6  10     2031.44     2315.89     94.00 o 
   0   6  10     1771.89     1921.44     97.48 o 
   2   6  10      560.44      455.94     65.20 o 
   4   6  10     4073.70     4384.96    162.87 o 
   6   6  10     2079.34     2407.76    171.21 o 
   8   6  10      216.56      145.77     68.33 o 
 -13   7  10       47.02       46.37     46.34 o 
 -11   7  10       43.83       51.47     40.38 o 
  -9   7  10        0.35       11.32     45.90 o 
  -7   7  10        1.26       35.65     28.09 o 
  -5   7  10        0.61      -12.08     24.04 o 
  -3   7  10        5.43       -3.60     21.06 o 
  -1   7  10       54.25       30.80     24.40 o 
   1   7  10       87.84       62.79     35.71 o 
   3   7  10      347.46      267.30     74.52 o 
   5   7  10       16.98       18.10     38.25 o 
   7   7  10       34.11       53.28     55.32 o 
   9   7  10       33.02      -19.25    106.29 o 
 -12   8  10      878.37      807.97     82.63 o 
 -10   8  10      197.63      332.81     80.05 o 
  -8   8  10       94.16       45.75     51.71 o 
  -6   8  10      467.53      527.46     56.02 o 
  -4   8  10     1094.17     1322.80     92.11 o 
  -2   8  10     2136.87     2312.83    164.11 o 
   0   8  10      424.25      330.47     59.48 o 
   2   8  10     1108.22      888.43     83.32 o 
   4   8  10     2692.85     2949.23    139.78 o 
   6   8  10      789.30      751.70    107.73 o 
   8   8  10      520.51      476.35    147.02 o 
 -13   9  10       19.58       22.41     44.82 o 
 -11   9  10      131.84      126.00     70.88 o 
  -9   9  10      492.54      520.31    155.53 o 
  -7   9  10       86.81       38.15     48.06 o 
  -5   9  10       14.57        7.41     24.77 o 
  -3   9  10        1.78       16.22     27.32 o 
  -1   9  10      181.70      199.13     48.09 o 
   1   9  10      262.36      189.02     59.18 o 
   3   9  10      141.81      220.21     50.53 o 
   5   9  10       98.74      106.19     49.30 o 
   7   9  10       17.22       71.95     57.29 o 
 -12  10  10      271.89      232.46     79.68 o 
 -10  10  10     1285.27     1621.83    150.71 o 
  -8  10  10       31.68       21.47     47.18 o 
  -6  10  10      871.62      946.73     85.45 o 
  -4  10  10     1400.39     1348.73    130.31 o 
  -2  10  10     1009.69      890.12     82.26 o 
   0  10  10      968.03     1039.06     88.53 o 
   2  10  10       40.36       32.05     37.26 o 
   4  10  10      714.24      593.89    115.97 o 
   6  10  10      668.08      670.37    118.06 o 
   8  10  10      213.34      180.54     88.23 o 
 -11  11  10       10.66       32.27     62.48 o 
  -9  11  10      566.54      645.68    157.60 o 
  -7  11  10       64.07       76.60     80.03 o 
  -5  11  10        3.23        8.94     32.55 o 
  -3  11  10      175.17      127.07     40.03 o 
  -1  11  10        6.66       48.41     34.15 o 
   1  11  10       32.06       35.04     36.80 o 
   3  11  10        0.66       53.38     38.31 o 
   5  11  10       13.83       44.25     52.54 o 
   7  11  10        0.52      -36.90     56.80 o 
 -12  12  10       44.17       -2.52     60.93 o 
 -10  12  10      707.51      566.73    103.74 o 
  -8  12  10      866.32     1172.03    131.25 o 
  -6  12  10      772.76      913.40    115.04 o 
  -4  12  10     1376.36     1467.43    165.11 o 
  -2  12  10      677.02      689.85     75.92 o 
   0  12  10      373.39      362.48     59.63 o 
   2  12  10      354.98      456.54     68.52 o 
   4  12  10      337.51      176.10     65.22 o 
   6  12  10       21.22       35.81     52.89 o 
 -11  13  10       31.88       51.79     81.38 o 
  -9  13  10       36.22        5.95     54.93 o 
  -7  13  10       88.60       94.30     69.13 o 
  -5  13  10      497.96      492.00     68.57 o 
  -3  13  10        9.26       17.20     39.40 o 
  -1  13  10        8.16       -4.64     34.79 o 
   1  13  10      310.61      258.44     58.09 o 
   3  13  10        1.56       23.06     49.29 o 
   5  13  10      126.47      126.45     66.44 o 
 -10  14  10      221.95      109.54     71.93 o 
  -8  14  10      194.95      202.87    119.41 o 
  -6  14  10     1713.90     2013.67    156.95 o 
  -4  14  10     1223.20     1314.91    179.37 o 
  -2  14  10      165.23      107.09     51.07 o 
   0  14  10      248.45      160.95     48.94 o 
   2  14  10      347.98      355.51     76.89 o 
   4  14  10      766.14      975.82    121.51 o 
   6  14  10      195.53      402.96     96.49 o 
  -9  15  10        1.35       11.38     60.94 o 
  -7  15  10        7.41      -42.13     47.60 o 
  -5  15  10        0.67       21.69     50.92 o 
  -3  15  10       51.28       22.03     36.84 o 
  -1  15  10       35.41      -27.88     39.71 o 
   1  15  10        8.15       45.97     58.39 o 
   3  15  10       20.71       11.80     50.21 o 
   5  15  10      355.71      266.62     80.82 o 
  -8  16  10      504.78      539.28    104.45 o 
  -6  16  10      968.71     1088.78    130.21 o 
  -4  16  10      575.47      419.89     70.17 o 
  -2  16  10      146.18       64.51     51.68 o 
   0  16  10     1221.06     1274.95    176.77 o 
   2  16  10      333.66      408.42     85.62 o 
   4  16  10      798.85      596.62    104.27 o 
  -7  17  10       20.67       32.99     79.48 o 
  -5  17  10       51.29       13.48     57.52 o 
  -3  17  10      430.69      416.37     81.09 o 
  -1  17  10       70.80       39.62     56.48 o 
   1  17  10      179.02      265.71     99.28 o 
   3  17  10      253.11      258.45     93.95 o 
  -6  18  10        6.39       39.76     58.57 o 
  -4  18  10      500.31      523.60    109.57 o 
  -2  18  10      469.14      422.76    117.74 o 
   0  18  10      293.43      173.11     87.99 o 
   2  18  10      603.64      244.08    103.58 o 
  -5  19  10      426.84      428.45     97.67 o 
  -3  19  10       27.00       87.03     86.24 o 
  -1  19  10      100.14       57.92     74.62 o 
 -13   1  11      179.60      206.76     63.14 o 
 -11   1  11      299.10      236.31     62.09 o 
  -9   1  11     1211.90     1339.91    130.72 o 
  -7   1  11     1687.50     1914.64    213.69 o 
  -5   1  11       19.28       35.42     26.38 o 
  -3   1  11      535.99      561.81     84.63 o 
  -1   1  11      416.86      389.83     54.71 o 
   1   1  11     1019.78     1190.36     81.53 o 
   3   1  11      408.23      475.87     64.49 o 
   5   1  11      173.93      149.30     42.56 o 
   7   1  11     2521.63     2831.89    358.08 o 
 -12   2  11       29.65      116.14     53.86 o 
 -10   2  11       49.66       26.02     56.88 o 
  -8   2  11       16.74       -9.12     45.91 o 
  -6   2  11      190.76      152.78     44.48 o 
  -4   2  11       52.28       54.41     26.04 o 
  -2   2  11       62.37       12.75     23.77 o 
   0   2  11       23.13       14.51     26.04 o 
   2   2  11       56.84       42.10     29.36 o 
   4   2  11      619.83      522.40     63.79 o 
   6   2  11      209.23      116.72     60.32 o 
   8   2  11       45.41       94.71     81.48 o 
 -13   3  11      629.15      781.60     96.60 o 
 -11   3  11      484.82      628.47     84.28 o 
  -9   3  11      122.78      101.04     61.01 o 
  -7   3  11     1060.42     1010.53     87.09 o 
  -5   3  11      740.03      861.34     81.71 o 
  -3   3  11      640.41      847.02     67.12 o 
  -1   3  11      793.86      764.31     66.77 o 
   1   3  11      720.19      743.79     91.27 o 
   3   3  11      834.55      823.52     72.82 o 
   5   3  11      158.50      241.12     60.10 o 
   7   3  11      286.88      285.45     69.76 o 
 -12   4  11      164.11      135.28     67.67 o 
 -10   4  11        2.68       28.53     42.45 o 
  -8   4  11      297.04      217.67     49.86 o 
  -6   4  11       10.65       39.00     34.45 o 
  -4   4  11       14.45        8.77     24.84 o 
  -2   4  11        4.69       12.98     24.08 o 
   0   4  11      225.62      197.25     40.57 o 
   2   4  11       15.88       43.65     29.65 o 
   4   4  11        2.26       23.25     42.10 o 
   6   4  11       68.36       40.45     44.66 o 
   8   4  11       18.57      147.24     81.90 o 
 -13   5  11      528.97      853.52    166.11 o 
 -11   5  11      102.06       92.23     87.11 o 
  -9   5  11      104.97      126.14     48.68 o 
  -7   5  11     1101.93     1272.72    234.35 o 
  -5   5  11     1060.87     1011.03     86.69 o 
  -3   5  11     1663.63     1814.12     91.31 o 
  -1   5  11      486.08      552.38     72.27 o 
   1   5  11     1439.95     1213.11     84.16 o 
   3   5  11     1588.98     1949.96    123.44 o 
   5   5  11      602.47      435.14     72.03 o 
   7   5  11      480.46      442.87     76.39 o 
 -12   6  11       95.56       75.04     63.12 o 
 -10   6  11      169.89      266.39     79.78 o 
  -8   6  11       78.00       97.83     48.22 o 
  -6   6  11      268.39      247.74     67.92 o 
  -4   6  11      214.29      221.06     51.57 o 
  -2   6  11       19.25       20.60     26.90 o 
   0   6  11      147.43      193.10     40.00 o 
   2   6  11        9.65        2.59     37.68 o 
   4   6  11        2.85       -4.03     36.53 o 
   6   6  11        1.29        8.39     43.06 o 
 -11   7  11        4.07       33.29     59.92 o 
  -9   7  11        6.29        4.20     34.72 o 
  -7   7  11        6.20       30.30     36.20 o 
  -5   7  11      533.22      499.79     66.67 o 
  -3   7  11      370.70      363.22     61.38 o 
  -1   7  11      853.57      848.27     70.01 o 
   1   7  11     3741.37     4129.87    185.26 o 
   3   7  11     2096.86     2089.10    220.32 o 
   5   7  11      766.68      703.22    119.95 o 
   7   7  11      282.90      242.96    126.02 o 
 -12   8  11      144.70      115.05     72.77 o 
 -10   8  11        7.22        4.22     39.50 o 
  -8   8  11      173.24      203.40     54.13 o 
  -6   8  11      268.95      177.04     51.91 o 
  -4   8  11       13.54       -4.10     34.04 o 
  -2   8  11       59.06       68.54     37.39 o 
   0   8  11        4.35       14.63     34.52 o 
   2   8  11      218.97      218.82     57.54 o 
   4   8  11      112.56       26.17     46.30 o 
   6   8  11       11.84       56.95     62.33 o 
 -11   9  11        5.24       41.05     61.71 o 
  -9   9  11      369.00      440.96     71.57 o 
  -7   9  11      838.90      970.72    111.92 o 
  -5   9  11     2125.95     2636.81    141.96 o 
  -3   9  11     1338.63     1563.43    236.08 o 
  -1   9  11       21.51       53.80     39.57 o 
   1   9  11      950.19     1023.79     94.73 o 
   3   9  11     1095.41     1197.07    104.80 o 
   5   9  11      189.13      198.15     69.13 o 
 -10  10  11       26.02       42.82     63.33 o 
  -8  10  11       14.38      -13.24     36.24 o 
  -6  10  11      228.25      265.22     70.23 o 
  -4  10  11        0.30      -26.86     31.03 o 
  -2  10  11      257.33      224.65     53.84 o 
   0  10  11       41.71       58.76     35.47 o 
   2  10  11       80.18       79.68     40.19 o 
   4  10  11       42.59       86.65     65.07 o 
   6  10  11       30.51       31.55     61.91 o 
 -11  11  11       71.96      138.58     74.40 o 
  -9  11  11      217.62      140.52     55.32 o 
  -7  11  11     1245.25     1136.19    101.46 o 
  -5  11  11      226.99      229.15     66.35 o 
  -3  11  11      325.63      212.84     51.88 o 
  -1  11  11      421.37      511.20     70.18 o 
   1  11  11      376.23      334.46     63.38 o 
   3  11  11      239.14      124.01     63.11 o 
   5  11  11      245.34      207.38     75.59 o 
 -10  12  11      238.00      347.00     94.73 o 
  -8  12  11        1.81      -37.57     37.57 o 
  -6  12  11        6.78       16.88     50.92 o 
  -4  12  11        6.37       20.76     43.48 o 
  -2  12  11      162.12      192.37     52.74 o 
   0  12  11       12.59       35.42     38.31 o 
   2  12  11      123.58      205.75     98.01 o 
   4  12  11       29.20       40.02     61.60 o 
  -9  13  11      338.52      245.00    115.04 o 
  -7  13  11      984.66     1071.41    208.32 o 
  -5  13  11       82.99       10.40     46.44 o 
  -3  13  11       64.95       70.97     49.82 o 
  -1  13  11      185.56      284.34     66.26 o 
   1  13  11      237.51      354.94     66.85 o 
   3  13  11      225.62      378.98     87.09 o 
  -8  14  11       74.85       53.74     60.29 o 
  -6  14  11        0.85       -5.42     48.90 o 
  -4  14  11       40.60       58.46     52.79 o 
  -2  14  11        6.17       -6.33     41.51 o 
   0  14  11       20.67       37.98     43.31 o 
   2  14  11      353.73      245.64     74.45 o 
   4  14  11       21.40      111.70    118.38 o 
  -7  15  11      496.58      481.92    143.99 o 
  -5  15  11        5.84        4.62     47.48 o 
  -3  15  11      773.04      640.17    230.95 o 
  -1  15  11      172.88      155.29     66.79 o 
   1  15  11     1028.50     1022.61    164.76 o 
   3  15  11      316.99      256.17    137.95 o 
  -6  16  11      533.42      557.03    106.59 o 
  -4  16  11        2.73       33.33     53.75 o 
  -2  16  11       69.00       48.05     66.67 o 
   0  16  11      341.26      311.70    104.69 o 
   2  16  11       45.03       82.26    116.47 o 
  -5  17  11       73.23      103.10    109.31 o 
 -12   0  12      483.96      533.02    154.34 o 
 -10   0  12      313.40      438.51    137.15 o 
  -8   0  12       17.81      -39.78     76.69 o 
  -6   0  12      372.62      245.19    101.19 o 
  -4   0  12       15.01       19.55     40.02 o 
  -2   0  12      555.87      649.67     90.67 o 
   0   0  12     1031.78     1225.86    124.36 o 
   2   0  12      595.37      448.53    120.05 o 
   4   0  12     3660.49     4685.96    309.15 o 
   6   0  12     4201.13     5168.22    363.57 o 
 -11   1  12        6.61       25.37     66.44 o 
  -9   1  12      108.98      179.99     72.13 o 
  -7   1  12       98.43       83.21     97.46 o 
  -5   1  12       32.94       27.07     30.35 o 
  -3   1  12       14.31       40.47     47.15 o 
  -1   1  12      389.05      265.62     51.61 o 
   1   1  12      395.73      231.96     46.23 o 
   3   1  12      498.58      622.22     84.58 o 
   5   1  12       13.88       46.73     40.53 o 
 -12   2  12      144.86      208.43    138.27 o 
 -10   2  12     1274.46     1530.78    285.84 o 
  -8   2  12      183.37      253.71     81.46 o 
  -6   2  12      148.82      146.75     48.37 o 
  -4   2  12     1205.83     1306.91     84.90 o 
  -2   2  12      584.41      704.38     67.77 o 
   0   2  12      537.13      490.74     61.55 o 
   2   2  12       10.58       29.55     42.16 o 
   4   2  12      308.98      208.47     51.83 o 
   6   2  12     1004.87     1299.16    283.69 o 
 -11   3  12       68.72      103.26    111.70 o 
  -9   3  12       36.57      -37.05     58.13 o 
  -7   3  12      111.30       57.67     39.18 o 
  -5   3  12       25.66       36.97     36.70 o 
  -3   3  12       71.69       65.08     31.33 o 
  -1   3  12       57.79       70.43     43.66 o 
   1   3  12       47.46       15.65     34.31 o 
   3   3  12       16.20      -23.29     33.37 o 
   5   3  12       95.02       50.06     51.79 o 
 -10   4  12      638.04     1034.53    195.55 o 
  -8   4  12      540.84      774.10    136.68 o 
  -6   4  12      632.63      832.82    100.54 o 
  -4   4  12      402.13      323.10     60.23 o 
  -2   4  12      394.01      419.88     64.32 o 
   0   4  12     1176.90     1230.16     87.60 o 
   2   4  12      647.52      684.57     83.39 o 
   4   4  12      411.89      311.22    104.67 o 
   6   4  12      178.58      220.48     88.82 o 
 -11   5  12       83.32      183.14    122.51 o 
  -9   5  12       20.40       47.95    105.25 o 
  -7   5  12      307.80      294.73     57.80 o 
  -5   5  12       27.53       55.89     37.68 o 
  -3   5  12       39.23       20.27     32.71 o 
  -1   5  12       43.38       31.62     33.57 o 
   1   5  12       46.96      110.71     38.99 o 
   3   5  12        0.17        6.42     42.00 o 
   5   5  12       73.00      118.80     79.11 o 
 -10   6  12        4.65        7.00     93.40 o 
  -8   6  12      312.40      312.23     71.80 o 
  -6   6  12      763.90      827.25     86.13 o 
  -4   6  12      121.79       54.67     40.30 o 
  -2   6  12     1948.88     1941.42    102.94 o 
   0   6  12     2666.30     3011.71    125.23 o 
   2   6  12      554.47      526.52     91.31 o 
   4   6  12      372.09      326.50     79.28 o 
 -11   7  12        0.33       68.74    109.31 o 
  -9   7  12        1.94       38.11     55.43 o 
  -7   7  12       74.69       66.42     41.49 o 
  -5   7  12        0.67       42.88     40.76 o 
  -3   7  12      215.01      192.01     54.98 o 
  -1   7  12        3.85       10.04     30.11 o 
   1   7  12       31.41       70.24     43.67 o 
   3   7  12       65.92       68.14     48.23 o 
   5   7  12        1.66       71.88     76.94 o 
 -10   8  12      214.86      176.14    121.88 o 
  -8   8  12      545.79      531.27     92.26 o 
  -6   8  12      393.75      380.49     81.63 o 
  -4   8  12      591.70      758.63     88.54 o 
  -2   8  12     1294.69     1450.16    112.82 o 
   0   8  12      957.80      824.11     92.16 o 
   2   8  12      784.59      573.48     81.53 o 
   4   8  12      272.09      197.97     61.53 o 
  -9   9  12       20.61      -30.47     51.57 o 
  -7   9  12       20.69       45.60     48.64 o 
  -5   9  12      101.92      102.33     47.28 o 
  -3   9  12       49.74       69.83     45.14 o 
  -1   9  12       58.74       47.85     45.91 o 
   1   9  12       87.12       61.67     49.97 o 
   3   9  12       11.80       46.44     47.85 o 
  -8  10  12      582.83      494.67     95.91 o 
  -6  10  12      592.85      976.91    118.05 o 
  -4  10  12        9.49       46.97     41.54 o 
  -2  10  12      327.57      265.24     60.23 o 
   0  10  12      759.68      826.93     93.67 o 
   2  10  12      202.24      215.38     62.06 o 
   4  10  12      467.30      453.15    157.04 o 
  -9  11  12       17.83       84.81    110.74 o 
  -7  11  12       13.43       45.95     55.15 o 
  -5  11  12      156.94      108.43     57.22 o 
  -3  11  12        5.45       61.88     41.32 o 
  -1  11  12       36.35       27.07     44.91 o 
   1  11  12       62.96       69.83     50.37 o 
   3  11  12        5.13       14.00    108.04 o 
  -8  12  12      215.99      157.52    121.88 o 
  -6  12  12      141.69      103.29     61.54 o 
  -4  12  12      283.12      135.90    112.97 o 
  -2  12  12      111.17      113.34     55.63 o 
   0  12  12      418.75      232.71     78.29 o 
   2  12  12       39.53      -31.98    109.79 o 
  -7  13  12        5.55      -31.19     97.69 o 
  -5  13  12      124.25      125.69     66.86 o 
  -3  13  12       64.13        9.12     54.24 o 
  -1  13  12      143.49       97.51     50.34 o 
   1  13  12       67.53      287.19    133.65 o 
  -6  14  12       29.88       41.21    106.13 o 
  -4  14  12      156.28      179.32    117.11 o 
  -2  14  12      282.74      554.50    158.79 o 
   0  14  12      225.07      444.55    149.09 o 
  -3  15  12        4.98       69.05    105.49 o 
  -9   1  13       66.84       74.08     73.25 o 
  -7   1  13      193.61      325.92     91.08 o 
  -5   1  13      336.26      536.11     77.52 o 
  -3   1  13      493.77      538.73     63.24 o 
  -1   1  13      214.92      197.87     48.37 o 
   1   1  13     1134.97     1240.96    117.88 o 
   3   1  13     2712.87     3344.50    308.04 o 
 -10   2  13       25.08       78.11     78.02 o 
  -8   2  13        3.01        9.64     68.24 o 
  -6   2  13        3.72       14.04     40.71 o 
  -4   2  13       20.67        9.95     33.99 o 
  -2   2  13      328.96      233.50     48.84 o 
   0   2  13       27.67       37.29     38.67 o 
   2   2  13      143.86      131.49     43.74 o 
   4   2  13      218.66      257.56     93.18 o 
  -9   3  13      159.42      243.53    102.63 o 
  -7   3  13      311.36      287.21     88.31 o 
  -5   3  13       76.74       59.40     45.18 o 
  -3   3  13     1394.00     1482.52    146.04 o 
  -1   3  13      237.26      266.54     52.13 o 
   1   3  13        6.83        5.46     37.22 o 
   3   3  13      949.29      875.40    133.24 o 
  -8   4  13      109.67       60.78     69.68 o 
  -6   4  13       63.65       77.33     50.12 o 
  -4   4  13       85.60      162.64     52.80 o 
  -2   4  13       55.89       81.20     40.19 o 
   0   4  13      115.99       53.80     38.13 o 
   2   4  13       15.93      -17.28     35.63 o 
  -9   5  13      468.60      461.58    155.77 o 
  -7   5  13      295.35      331.95     68.55 o 
  -5   5  13      720.12      785.43     91.47 o 
  -3   5  13      872.61      841.14     93.15 o 
  -1   5  13      569.92      541.16     66.80 o 
   1   5  13      494.82      393.07     73.75 o 
   3   5  13       47.60       81.83     80.78 o 
  -8   6  13       27.26      -35.00     95.78 o 
  -6   6  13       97.55      141.48     52.16 o 
  -4   6  13        3.94       22.40     44.60 o 
  -2   6  13       11.47       15.92     42.48 o 
   0   6  13       22.32       15.75     43.38 o 
   2   6  13       14.16       82.68     79.58 o 
  -7   7  13       85.11       98.45     53.91 o 
  -5   7  13      793.81      867.31     96.30 o 
  -3   7  13     1480.58     1583.31    122.48 o 
  -1   7  13     1032.38     1206.98    113.50 o 
   1   7  13      370.82      539.81    111.02 o 
  -8   8  13       15.21       45.03    112.33 o 
  -6   8  13       18.19       61.01     50.20 o 
  -4   8  13       49.58       95.90     53.20 o 
  -2   8  13      167.72      233.93     62.28 o 
   0   8  13       83.83       54.84     49.28 o 
   2   8  13       16.62       36.09     77.44 o 
  -7   9  13      123.82      113.60    115.99 o 
  -5   9  13      326.57      356.16     71.09 o 
  -3   9  13      707.71      737.56     93.02 o 
  -1   9  13      192.61      184.26     87.85 o 
   1   9  13      164.80       76.64     81.53 o 
  -6  10  13       28.59        9.55    103.10 o 
  -4  10  13       85.79       47.65     69.92 o 
  -2  10  13       11.33       95.23     77.56 o 
   0  10  13       48.84       70.80     79.26 o 
  -5  11  13      113.90      193.80    126.17 o 
  -3  11  13      366.21      134.06     82.47 o 
  -1  11  13      286.67      397.70     99.96 o 
  -6   0  14      318.79      231.66    122.67 o 
  -4   0  14      311.83      205.28     72.95 o 
  -2   0  14      622.80      915.78    320.05 o 
   0   0  14     3679.32     4440.61    343.36 o 
  -5   1  14       25.01       53.56     77.27 o 
  -3   1  14       28.72       36.08     43.01 o 
  -1   1  14       16.88       51.12     75.91 o 
  -6   2  14      642.59     1061.86    370.81 o 
  -4   2  14       54.78      177.96     61.28 o 
  -2   2  14       25.34        0.97     50.91 o 
   0   2  14     1084.09     1484.68    367.31 o 
  -5   3  14       47.90       35.10     56.60 o 
  -3   3  14       52.30        8.72     52.73 o 
  -1   3  14      261.93      328.85     95.53 o 
  -4   4  14      387.57      487.59    108.08 o 
  -2   4  14       51.81        3.75     50.57 o 
  -5   5  14       44.08       45.75     85.52 o 
  -3   5  14        4.70       55.39     78.68 o 
                                                 
